# Supplementary material for: Crystal structure of (2-{[(8-aminona­phthalen-1-yl)imino]­meth­yl}-4,6-di-tert-butyl­phenolato-κ3 N,N′,O)bromido­nickel(II)
Source: Acta Crystallogr E Crystallogr Commun. 2018 Mar 9;74(Pt 4):469–73. doi: 10.1107/S2056989018003651 (PMC5946970; doi:10.1107/S2056989018003651)
Supplement: Supplementary file 1 [file e-74-00469-sup1.cif]

##############################################################################
#                                                                            #
# This CIF contains the data in a paper accepted for publication in          #
# Acta Crystallographica Section E. It conforms to the requirements of       #
# Notes for Authors for Acta Crystallographica Section E, and has been       #
# peer reviewed under the auspices of the IUCr Commission on Journals.       #
#                                                                            #
# Full details of the Crystallographic Information File format               #
# are given in the paper "The Crystallographic Information File (CIF):       #
# a New Standard Archive File for Crystallography" by S. R. Hall, F. H.      #
# Allen and I. D. Brown [Acta Cryst. (1991), A47, 655-685].                  #
#                                                                            #
# The current version of the core CIF dictionary is obtainable from          #
# ftp://ftp.iucr.org/pub/cif_core.dic.                                       #
#                                                                            #
# Software is freely available for graphical display of the structure(s)     #
# in this CIF. For information consult the CIF software page                 #
# http://www.iucr.org/resources/cif/software.                                #
#                                                                            #
# This file may be used for bona fide research purposes within the           #
# scientific community so long as proper attribution is given to the journal # 
# article from which it was obtained.                                        #
#                                                                            #
##############################################################################
data_I
_database_code_depnum_ccdc_archive 'CCDC 1827007'
_audit_creation_method     'SHELXL-2018/1'
_chemical_name_systematic
;\
(2-{[(8-Aminonaphthalen-1-yl)imino]methyl}-4,6-di-<i>tert</i>-\
butylphenolato-\k^3^<i>N</i>,<i>N</i>',<i>O</i>)bromidonickel(II)
;
_chemical_name_common     ?
_chemical_formula_moiety     'C25 H29 Br N2 Ni O'
_chemical_formula_sum     'C25 H29 Br N2 Ni O'
_chemical_formula_iupac     '[Ni Br (C25 H29 N2 O)]'
_chemical_formula_weight     512.12
_chemical_melting_point     ?
_shelx_space_group_comment
;
The symmetry employed for this shelxl refinement is uniquely defined
by the following loop, which should always be used as a source of
symmetry information in preference to the above space-group names.
They are only intended as comments.
;
_space_group_crystal_system     monoclinic
_space_group_name_H-M_alt     'P 21/c'
_space_group_name_Hall     '-P 2ybc'
loop_
    _space_group_symop_operation_xyz
    'x, y, z'
    '-x, y+1/2, -z+1/2'
    '-x, -y, -z'
    'x, -y-1/2, z-1/2'
_cell_length_a     9.7626(3)
_cell_length_b     10.9008(4)
_cell_length_c     22.0679(7)
_cell_angle_alpha     90
_cell_angle_beta     98.0315(14)
_cell_angle_gamma     90
_cell_volume     2325.43(13)
_cell_formula_units_Z     4
_cell_measurement_reflns_used     11680
_cell_measurement_theta_min     2.107
_cell_measurement_theta_max     30.073
_cell_measurement_temperature     100(2)
_exptl_crystal_description     plate
_exptl_crystal_colour     black
_exptl_crystal_size_max     0.550
_exptl_crystal_size_mid     0.440
_exptl_crystal_size_min     0.120
_exptl_crystal_density_diffrn     1.463
_exptl_crystal_density_meas     ?
_exptl_crystal_density_method     ?
_exptl_crystal_F_000     1056
_exptl_absorpt_coefficient_mu     2.571
_exptl_absorpt_correction_type     multi-scan
_exptl_absorpt_process_details
;
(SCALEPACK; Otwinowski & Minor, 1997)
;
_shelx_estimated_absorpt_T_min     0.332
_shelx_estimated_absorpt_T_max     0.748
_exptl_absorpt_correction_T_min     0.245
_exptl_absorpt_correction_T_max     0.735
_diffrn_ambient_temperature     100(2)
_diffrn_radiation_type     MoK\a
_diffrn_radiation_wavelength     0.71073
_diffrn_radiation_monochromator     'graphite'
_diffrn_measurement_device_type     'Nonius KappaCCD'
_diffrn_measurement_method     '\w and \f scans'
_diffrn_detector_area_resol_mean     ?
_diffrn_reflns_number     11680
_diffrn_reflns_av_R_equivalents     0.045
_diffrn_reflns_theta_min     2.107
_diffrn_reflns_theta_max     30.073
_diffrn_reflns_theta_full     25.242
_diffrn_measured_fraction_theta_max     0.842
_diffrn_measured_fraction_theta_full     0.970
_diffrn_reflns_limit_h_min     0
_diffrn_reflns_limit_h_max     13
_diffrn_reflns_limit_k_min     0
_diffrn_reflns_limit_k_max     15
_diffrn_reflns_limit_l_min     -30
_diffrn_reflns_limit_l_max     31
_refine_special_details     ?
_reflns_number_total     5755
_reflns_number_gt     4738
_reflns_threshold_expression     'I > 2\s(I)'
_refine_ls_structure_factor_coef     Fsqd
_refine_ls_matrix_type     full
_refine_ls_R_factor_all     0.0592
_refine_ls_R_factor_gt     0.0459
_refine_ls_wR_factor_gt     0.1190
_refine_ls_wR_factor_ref     0.1276
_refine_ls_goodness_of_fit_ref     1.068
_refine_ls_restrained_S_all     1.068
_refine_ls_number_reflns     5755
_refine_ls_number_parameters     283
_refine_ls_number_restraints     2
_refine_ls_hydrogen_treatment     mixed
_refine_ls_weighting_scheme     calc
_refine_ls_weighting_details
              'w=1/[\s^2^(Fo^2^)+(0.0631P)^2^+4.3983P] where P=(Fo^2^+2Fc^2^)/3'
_atom_sites_solution_hydrogens     mixed
_atom_sites_solution_primary     direct
_atom_sites_solution_secondary     difmap
_refine_ls_shift/su_max     0.000
_refine_ls_shift/su_mean     0.000
_refine_diff_density_max     1.066
_refine_diff_density_min     -1.246
_refine_ls_extinction_method     none
_refine_ls_extinction_coef     .
loop_
    _atom_type_symbol
    _atom_type_description
    _atom_type_scat_dispersion_real
    _atom_type_scat_dispersion_imag
    _atom_type_scat_source
    'C' 'C' 0.0033 0.0016
                         'International Tables Vol C Tables 4.2.6.8 and 6.1.1.4'
    'H' 'H' 0.0000 0.0000
                         'International Tables Vol C Tables 4.2.6.8 and 6.1.1.4'
    'N' 'N' 0.0061 0.0033
                         'International Tables Vol C Tables 4.2.6.8 and 6.1.1.4'
    'O' 'O' 0.0106 0.0060
                         'International Tables Vol C Tables 4.2.6.8 and 6.1.1.4'
    'Ni' 'Ni' 0.3393 1.1124
                         'International Tables Vol C Tables 4.2.6.8 and 6.1.1.4'
    'Br' 'Br' -0.2901 2.4595
                         'International Tables Vol C Tables 4.2.6.8 and 6.1.1.4'
_computing_data_collection
;
COLLECT (Nonius, 1998)
;
_computing_cell_refinement
;
HKL3000 (Otwinowski & Minor, 1997)
;
_computing_data_reduction
;
HKL3000 (Otwinowski & Minor, 1997)
;
_computing_structure_solution
;
SHELXS97 (Sheldrick, 2008)
;
_computing_structure_refinement
;
SHELXL2018 (Sheldrick, 2015) and
shelXle (H\"ubschle <i>et al.</i>, 2011)
;
_computing_molecular_graphics
;
Mercury (Macrae <i>et al.</i>, 2006)
;
_computing_publication_material
;
publCIF (Westrip, 2010)
;
loop_
    _atom_site_type_symbol
    _atom_site_label
    _atom_site_fract_x
    _atom_site_fract_y
    _atom_site_fract_z
    _atom_site_U_iso_or_equiv
    _atom_site_adp_type
    _atom_site_calc_flag
    _atom_site_occupancy
    _atom_site_disorder_assembly
    _atom_site_disorder_group
    C C1 -0.0553(3) 0.4478(3) 0.14421(13) 0.0207(6) Uani d 1 . .
    C C2 -0.1176(3) 0.5200(3) 0.18765(13) 0.0215(6) Uani d 1 . .
    C C3 -0.2474(3) 0.4849(3) 0.19962(14) 0.0231(6) Uani d 1 . .
    H H3 -0.288647 0.532890 0.228138 0.028 Uiso calc 1 . .
    C C4 -0.3239(3) 0.3836(3) 0.17296(14) 0.0230(6) Uani d 1 . .
    C C5 -0.2624(3) 0.3152(3) 0.13236(14) 0.0228(6) Uani d 1 . .
    H H5 -0.310127 0.246173 0.113465 0.027 Uiso calc 1 . .
    C C6 -0.1295(3) 0.3445(3) 0.11769(13) 0.0202(6) Uani d 1 . .
    C C7 -0.0640(3) 0.2563(3) 0.08365(13) 0.0208(6) Uani d 1 . .
    H H7 -0.111370 0.180965 0.074598 0.025 Uiso calc 1 . .
    C C8 -0.0394(3) 0.6284(3) 0.22098(14) 0.0230(6) Uani d 1 . .
    C C9 0.0896(3) 0.5782(3) 0.26142(16) 0.0295(7) Uani d 1 . .
    H H9A 0.150747 0.538983 0.235565 0.044 Uiso calc 1 . .
    H H9B 0.061397 0.517857 0.290193 0.044 Uiso calc 1 . .
    H H9C 0.138719 0.645847 0.284265 0.044 Uiso calc 1 . .
    C C10 0.0052(4) 0.7237(3) 0.17568(16) 0.0301(7) Uani d 1 . .
    H H10A 0.064332 0.683952 0.149067 0.045 Uiso calc 1 . .
    H H10B 0.056620 0.790083 0.198582 0.045 Uiso calc 1 . .
    H H10C -0.077039 0.757407 0.150692 0.045 Uiso calc 1 . .
    C C11 -0.1291(4) 0.6966(3) 0.26186(15) 0.0281(7) Uani d 1 . .
    H H11A -0.213815 0.725748 0.236934 0.042 Uiso calc 1 . .
    H H11B -0.077523 0.766708 0.281208 0.042 Uiso calc 1 . .
    H H11C -0.153307 0.640822 0.293557 0.042 Uiso calc 1 . .
    C C12 -0.4634(3) 0.3499(4) 0.19290(16) 0.0288(7) Uani d 1 . .
    C C13 -0.5585(5) 0.4609(5) 0.1875(3) 0.0651(16) Uani d 1 . .
    H H13A -0.573130 0.489421 0.144959 0.098 Uiso calc 1 . .
    H H13B -0.516131 0.526707 0.214029 0.098 Uiso calc 1 . .
    H H13C -0.647545 0.438227 0.199999 0.098 Uiso calc 1 . .
    C C14 -0.5341(5) 0.2460(6) 0.1546(3) 0.075(2) Uani d 1 . .
    H H14A -0.550635 0.270893 0.111563 0.112 Uiso calc 1 . .
    H H14B -0.622540 0.227022 0.168740 0.112 Uiso calc 1 . .
    H H14C -0.474709 0.173182 0.158954 0.112 Uiso calc 1 . .
    C C15 -0.4382(5) 0.3110(5) 0.2604(2) 0.0546(13) Uani d 1 . .
    H H15A -0.526967 0.293766 0.274528 0.082 Uiso calc 1 . .
    H H15B -0.390898 0.377284 0.284997 0.082 Uiso calc 1 . .
    H H15C -0.380507 0.237058 0.264654 0.082 Uiso calc 1 . .
    C C16 0.1225(3) 0.1628(3) 0.04555(14) 0.0218(6) Uani d 1 . .
    C C17 0.1062(3) 0.0524(3) 0.07443(15) 0.0247(6) Uani d 1 . .
    H H17 0.048093 0.048630 0.105510 0.030 Uiso calc 1 . .
    C C18 0.1736(4) -0.0540(3) 0.05882(16) 0.0283(7) Uani d 1 . .
    H H18 0.158249 -0.129379 0.078375 0.034 Uiso calc 1 . .
    C C19 0.2612(3) -0.0504(3) 0.01577(15) 0.0277(7) Uani d 1 . .
    H H19 0.306526 -0.123154 0.005685 0.033 Uiso calc 1 . .
    C C20 0.2850(3) 0.0613(3) -0.01401(14) 0.0246(6) Uani d 1 . .
    C C21 0.2139(3) 0.1693(3) 0.00004(13) 0.0220(6) Uani d 1 . .
    C C22 0.3818(4) 0.0675(4) -0.05633(15) 0.0307(8) Uani d 1 . .
    H H22 0.426691 -0.005268 -0.066781 0.037 Uiso calc 1 . .
    C C23 0.4111(4) 0.1759(4) -0.08210(16) 0.0322(8) Uani d 1 . .
    H H23 0.479367 0.179134 -0.108810 0.039 Uiso calc 1 . .
    C C24 0.3404(4) 0.2833(4) -0.06927(15) 0.0310(7) Uani d 1 . .
    H H24 0.360980 0.358951 -0.087370 0.037 Uiso calc 1 . .
    C C25 0.2425(3) 0.2789(3) -0.03089(14) 0.0238(6) Uani d 1 . .
    N N1 0.0550(3) 0.2692(3) 0.06375(11) 0.0217(5) Uani d 1 . .
    N N2 0.1631(3) 0.3879(3) -0.02205(12) 0.0259(6) Uani d 1 . .
    H H2A 0.205(4) 0.450(3) -0.0365(18) 0.031 Uiso d 1 . .
    H H2B 0.076(2) 0.376(4) -0.0368(18) 0.031 Uiso d 1 . .
    O O1 0.0677(2) 0.4768(2) 0.13117(10) 0.0229(4) Uani d 1 . .
    Ni Ni1 0.12898(4) 0.42762(4) 0.05935(2) 0.02024(11) Uani d 1 . .
    Br Br1 0.23263(4) 0.61856(3) 0.05095(2) 0.02840(11) Uani d 1 . .
loop_
    _atom_site_aniso_label
    _atom_site_aniso_U_11
    _atom_site_aniso_U_22
    _atom_site_aniso_U_33
    _atom_site_aniso_U_12
    _atom_site_aniso_U_13
    _atom_site_aniso_U_23
    C1 0.0199(13) 0.0223(16) 0.0202(13) 0.0005(11) 0.0044(10) 0.0015(11)
    C2 0.0218(14) 0.0229(17) 0.0196(13) 0.0028(11) 0.0026(10) -0.0005(11)
    C3 0.0237(14) 0.0261(17) 0.0200(13) 0.0030(12) 0.0047(11) -0.0005(12)
    C4 0.0185(13) 0.0284(18) 0.0221(14) 0.0012(12) 0.0032(11) 0.0018(12)
    C5 0.0244(15) 0.0221(17) 0.0220(13) -0.0017(12) 0.0035(11) 0.0000(11)
    C6 0.0222(14) 0.0196(16) 0.0189(13) 0.0023(11) 0.0037(10) 0.0006(11)
    C7 0.0228(14) 0.0192(16) 0.0208(13) -0.0014(11) 0.0042(10) -0.0018(11)
    C8 0.0238(14) 0.0224(17) 0.0234(14) 0.0001(12) 0.0056(11) -0.0047(11)
    C9 0.0249(16) 0.034(2) 0.0285(16) 0.0002(13) 0.0018(12) -0.0083(14)
    C10 0.0367(19) 0.0199(18) 0.0345(17) -0.0037(13) 0.0081(14) -0.0065(13)
    C11 0.0293(16) 0.0271(19) 0.0284(15) 0.0013(13) 0.0062(12) -0.0089(13)
    C12 0.0220(15) 0.035(2) 0.0311(16) -0.0027(13) 0.0090(12) -0.0011(14)
    C13 0.026(2) 0.060(3) 0.112(5) 0.010(2) 0.021(2) 0.019(3)
    C14 0.049(3) 0.107(5) 0.078(4) -0.048(3) 0.040(3) -0.055(3)
    C15 0.038(2) 0.081(4) 0.047(2) -0.013(2) 0.0134(19) 0.019(2)
    C16 0.0240(14) 0.0201(16) 0.0216(13) 0.0020(11) 0.0040(11) -0.0047(11)
    C17 0.0294(16) 0.0200(17) 0.0257(14) -0.0015(12) 0.0078(12) -0.0027(12)
    C18 0.0323(17) 0.0193(18) 0.0332(17) -0.0002(13) 0.0038(13) -0.0007(13)
    C19 0.0280(16) 0.0242(18) 0.0303(16) 0.0030(13) 0.0027(12) -0.0071(13)
    C20 0.0230(14) 0.0266(18) 0.0236(14) 0.0031(12) 0.0017(11) -0.0053(12)
    C21 0.0221(14) 0.0228(17) 0.0209(13) 0.0022(12) 0.0019(11) -0.0023(11)
    C22 0.0285(17) 0.038(2) 0.0263(15) 0.0092(14) 0.0057(13) -0.0048(14)
    C23 0.0296(17) 0.043(2) 0.0264(15) 0.0091(15) 0.0109(13) 0.0027(14)
    C24 0.0334(18) 0.036(2) 0.0242(15) 0.0051(14) 0.0075(13) 0.0040(14)
    C25 0.0254(15) 0.0248(18) 0.0209(13) 0.0040(12) 0.0023(11) -0.0026(12)
    N1 0.0243(13) 0.0207(14) 0.0206(11) 0.0014(10) 0.0051(9) -0.0025(10)
    N2 0.0311(15) 0.0260(16) 0.0218(12) 0.0034(11) 0.0081(11) 0.0010(11)
    O1 0.0234(11) 0.0219(12) 0.0251(10) -0.0017(9) 0.0086(8) -0.0029(9)
    Ni1 0.0229(2) 0.0184(2) 0.02046(19) 0.00083(14) 0.00663(14) -0.00010(14)
    Br1 0.03690(19) 0.0209(2) 0.02905(17) -0.00314(13) 0.01042(13) 0.00202(12)
_geom_special_details
;
 All esds (except the esd in the dihedral angle between two l.s. planes)
 are estimated using the full covariance matrix.  The cell esds are taken
 into account individually in the estimation of esds in distances, angles
 and torsion angles; correlations between esds in cell parameters are only
 used when they are defined by crystal symmetry.  An approximate (isotropic)
 treatment of cell esds is used for estimating esds involving l.s. planes.
;
loop_
    _geom_bond_atom_site_label_1
    _geom_bond_atom_site_label_2
    _geom_bond_site_symmetry_2
    _geom_bond_distance
    _geom_bond_publ_flag
    N1 Ni1 . 1.880(3) y
    N2 Ni1 . 1.922(3) y
    N2 H2A . 0.878(19) n
    N2 H2B . 0.878(19) n
    O1 Ni1 . 1.850(2) y
    Ni1 Br1 . 2.3330(5) y
    C1 O1 . 1.312(4) y
    C1 C6 . 1.420(4) ?
    C1 C2 . 1.439(4) ?
    C2 C3 . 1.384(4) ?
    C2 C8 . 1.537(4) ?
    C3 C4 . 1.414(5) ?
    C3 H3 . 0.9500 ?
    C4 C5 . 1.367(4) ?
    C4 C12 . 1.533(4) ?
    C5 C6 . 1.418(4) ?
    C5 H5 . 0.9500 ?
    C6 C7 . 1.426(4) ?
    C7 N1 . 1.305(4) y
    C7 H7 . 0.9500 ?
    C8 C11 . 1.534(4) ?
    C8 C9 . 1.538(5) ?
    C8 C10 . 1.546(5) ?
    C9 H9A . 0.9800 ?
    C9 H9B . 0.9800 ?
    C9 H9C . 0.9800 ?
    C10 H10A . 0.9800 ?
    C10 H10B . 0.9800 ?
    C10 H10C . 0.9800 ?
    C11 H11A . 0.9800 ?
    C11 H11B . 0.9800 ?
    C11 H11C . 0.9800 ?
    C12 C13 . 1.520(6) ?
    C12 C14 . 1.520(6) ?
    C12 C15 . 1.535(5) ?
    C13 H13A . 0.9800 ?
    C13 H13B . 0.9800 ?
    C13 H13C . 0.9800 ?
    C14 H14A . 0.9800 ?
    C14 H14B . 0.9800 ?
    C14 H14C . 0.9800 ?
    C15 H15A . 0.9800 ?
    C15 H15B . 0.9800 ?
    C15 H15C . 0.9800 ?
    C16 C17 . 1.381(5) ?
    C16 N1 . 1.420(4) ?
    C16 C21 . 1.435(4) ?
    C17 C18 . 1.400(5) ?
    C17 H17 . 0.9500 ?
    C18 C19 . 1.365(5) ?
    C18 H18 . 0.9500 ?
    C19 C20 . 1.418(5) ?
    C19 H19 . 0.9500 ?
    C20 C22 . 1.420(5) ?
    C20 C21 . 1.423(5) ?
    C21 C25 . 1.422(5) ?
    C22 C23 . 1.359(6) ?
    C22 H22 . 0.9500 ?
    C23 C24 . 1.408(5) ?
    C23 H23 . 0.9500 ?
    C24 C25 . 1.364(5) ?
    C24 H24 . 0.9500 ?
    C25 N2 . 1.447(4) ?
loop_
    _geom_angle_atom_site_label_1
    _geom_angle_atom_site_label_2
    _geom_angle_atom_site_label_3
    _geom_angle_site_symmetry_1
    _geom_angle_site_symmetry_3
    _geom_angle
    _geom_angle_publ_flag
    O1 C1 C6 . . 122.0(3) ?
    O1 C1 C2 . . 120.0(3) ?
    C6 C1 C2 . . 118.0(3) ?
    C3 C2 C1 . . 117.4(3) ?
    C3 C2 C8 . . 121.8(3) ?
    C1 C2 C8 . . 120.8(3) ?
    C2 C3 C4 . . 125.5(3) ?
    C2 C3 H3 . . 117.3 ?
    C4 C3 H3 . . 117.3 ?
    C5 C4 C3 . . 116.4(3) ?
    C5 C4 C12 . . 123.1(3) ?
    C3 C4 C12 . . 120.4(3) ?
    C4 C5 C6 . . 121.8(3) ?
    C4 C5 H5 . . 119.1 ?
    C6 C5 H5 . . 119.1 ?
    C5 C6 C1 . . 121.0(3) ?
    C5 C6 C7 . . 117.4(3) ?
    C1 C6 C7 . . 120.8(3) ?
    N1 C7 C6 . . 126.2(3) ?
    N1 C7 H7 . . 116.9 ?
    C6 C7 H7 . . 116.9 ?
    C11 C8 C2 . . 111.6(3) ?
    C11 C8 C9 . . 108.6(3) ?
    C2 C8 C9 . . 108.4(3) ?
    C11 C8 C10 . . 106.9(3) ?
    C2 C8 C10 . . 111.9(3) ?
    C9 C8 C10 . . 109.4(3) ?
    C8 C9 H9A . . 109.5 ?
    C8 C9 H9B . . 109.5 ?
    H9A C9 H9B . . 109.5 ?
    C8 C9 H9C . . 109.5 ?
    H9A C9 H9C . . 109.5 ?
    H9B C9 H9C . . 109.5 ?
    C8 C10 H10A . . 109.5 ?
    C8 C10 H10B . . 109.5 ?
    H10A C10 H10B . . 109.5 ?
    C8 C10 H10C . . 109.5 ?
    H10A C10 H10C . . 109.5 ?
    H10B C10 H10C . . 109.5 ?
    C8 C11 H11A . . 109.5 ?
    C8 C11 H11B . . 109.5 ?
    H11A C11 H11B . . 109.5 ?
    C8 C11 H11C . . 109.5 ?
    H11A C11 H11C . . 109.5 ?
    H11B C11 H11C . . 109.5 ?
    C13 C12 C14 . . 108.9(4) ?
    C13 C12 C4 . . 110.2(3) ?
    C14 C12 C4 . . 111.8(3) ?
    C13 C12 C15 . . 108.1(4) ?
    C14 C12 C15 . . 109.4(4) ?
    C4 C12 C15 . . 108.4(3) ?
    C12 C13 H13A . . 109.5 ?
    C12 C13 H13B . . 109.5 ?
    H13A C13 H13B . . 109.5 ?
    C12 C13 H13C . . 109.5 ?
    H13A C13 H13C . . 109.5 ?
    H13B C13 H13C . . 109.5 ?
    C12 C14 H14A . . 109.5 ?
    C12 C14 H14B . . 109.5 ?
    H14A C14 H14B . . 109.5 ?
    C12 C14 H14C . . 109.5 ?
    H14A C14 H14C . . 109.5 ?
    H14B C14 H14C . . 109.5 ?
    C12 C15 H15A . . 109.5 ?
    C12 C15 H15B . . 109.5 ?
    H15A C15 H15B . . 109.5 ?
    C12 C15 H15C . . 109.5 ?
    H15A C15 H15C . . 109.5 ?
    H15B C15 H15C . . 109.5 ?
    C17 C16 N1 . . 119.5(3) ?
    C17 C16 C21 . . 119.3(3) ?
    N1 C16 C21 . . 121.1(3) ?
    C16 C17 C18 . . 121.3(3) ?
    C16 C17 H17 . . 119.4 ?
    C18 C17 H17 . . 119.4 ?
    C19 C18 C17 . . 120.6(3) ?
    C19 C18 H18 . . 119.7 ?
    C17 C18 H18 . . 119.7 ?
    C18 C19 C20 . . 120.4(3) ?
    C18 C19 H19 . . 119.8 ?
    C20 C19 H19 . . 119.8 ?
    C19 C20 C22 . . 120.9(3) ?
    C19 C20 C21 . . 119.6(3) ?
    C22 C20 C21 . . 119.6(3) ?
    C25 C21 C20 . . 117.1(3) ?
    C25 C21 C16 . . 124.1(3) ?
    C20 C21 C16 . . 118.7(3) ?
    C23 C22 C20 . . 121.0(3) ?
    C23 C22 H22 . . 119.5 ?
    C20 C22 H22 . . 119.5 ?
    C22 C23 C24 . . 120.1(3) ?
    C22 C23 H23 . . 120.0 ?
    C24 C23 H23 . . 120.0 ?
    C25 C24 C23 . . 120.1(3) ?
    C25 C24 H24 . . 120.0 ?
    C23 C24 H24 . . 120.0 ?
    C24 C25 C21 . . 122.0(3) ?
    C24 C25 N2 . . 119.3(3) ?
    C21 C25 N2 . . 118.7(3) ?
    C7 N1 C16 . . 118.5(3) ?
    C7 N1 Ni1 . . 118.9(2) ?
    C16 N1 Ni1 . . 122.6(2) ?
    C25 N2 Ni1 . . 118.5(2) ?
    C25 N2 H2A . . 108(3) ?
    Ni1 N2 H2A . . 108(3) ?
    C25 N2 H2B . . 110(3) ?
    Ni1 N2 H2B . . 95(3) ?
    H2A N2 H2B . . 117(4) ?
    C1 O1 Ni1 . . 122.3(2) ?
    O1 Ni1 N1 . . 92.82(10) y
    O1 Ni1 N2 . . 170.15(11) y
    N1 Ni1 N2 . . 87.66(12) y
    O1 Ni1 Br1 . . 90.32(7) y
    N1 Ni1 Br1 . . 176.24(8) y
    N2 Ni1 Br1 . . 89.61(9) y
loop_
    _geom_torsion_atom_site_label_1
    _geom_torsion_atom_site_label_2
    _geom_torsion_atom_site_label_3
    _geom_torsion_atom_site_label_4
    _geom_torsion_site_symmetry_1
    _geom_torsion_site_symmetry_2
    _geom_torsion_site_symmetry_3
    _geom_torsion_site_symmetry_4
    _geom_torsion
    _geom_torsion_publ_flag
    O1 C1 C2 C3 . . . . -179.9(3) ?
    C6 C1 C2 C3 . . . . -1.3(4) ?
    O1 C1 C2 C8 . . . . -2.3(4) ?
    C6 C1 C2 C8 . . . . 176.3(3) ?
    C1 C2 C3 C4 . . . . 0.3(5) ?
    C8 C2 C3 C4 . . . . -177.3(3) ?
    C2 C3 C4 C5 . . . . 0.4(5) ?
    C2 C3 C4 C12 . . . . 176.4(3) ?
    C3 C4 C5 C6 . . . . -0.2(5) ?
    C12 C4 C5 C6 . . . . -176.1(3) ?
    C4 C5 C6 C1 . . . . -0.8(5) ?
    C4 C5 C6 C7 . . . . 169.1(3) ?
    O1 C1 C6 C5 . . . . -179.8(3) ?
    C2 C1 C6 C5 . . . . 1.6(4) ?
    O1 C1 C6 C7 . . . . 10.6(5) ?
    C2 C1 C6 C7 . . . . -168.0(3) ?
    C5 C6 C7 N1 . . . . 176.8(3) ?
    C1 C6 C7 N1 . . . . -13.2(5) ?
    C3 C2 C8 C11 . . . . -6.1(4) ?
    C1 C2 C8 C11 . . . . 176.4(3) ?
    C3 C2 C8 C9 . . . . 113.5(3) ?
    C1 C2 C8 C9 . . . . -64.0(4) ?
    C3 C2 C8 C10 . . . . -125.7(3) ?
    C1 C2 C8 C10 . . . . 56.7(4) ?
    C5 C4 C12 C13 . . . . -130.8(4) ?
    C3 C4 C12 C13 . . . . 53.5(5) ?
    C5 C4 C12 C14 . . . . -9.5(5) ?
    C3 C4 C12 C14 . . . . 174.8(4) ?
    C5 C4 C12 C15 . . . . 111.1(4) ?
    C3 C4 C12 C15 . . . . -64.6(4) ?
    N1 C16 C17 C18 . . . . -178.5(3) ?
    C21 C16 C17 C18 . . . . -2.1(5) ?
    C16 C17 C18 C19 . . . . 2.1(5) ?
    C17 C18 C19 C20 . . . . -0.2(5) ?
    C18 C19 C20 C22 . . . . 176.4(3) ?
    C18 C19 C20 C21 . . . . -1.7(5) ?
    C19 C20 C21 C25 . . . . 179.6(3) ?
    C22 C20 C21 C25 . . . . 1.4(4) ?
    C19 C20 C21 C16 . . . . 1.7(4) ?
    C22 C20 C21 C16 . . . . -176.4(3) ?
    C17 C16 C21 C25 . . . . -177.6(3) ?
    N1 C16 C21 C25 . . . . -1.2(5) ?
    C17 C16 C21 C20 . . . . 0.1(4) ?
    N1 C16 C21 C20 . . . . 176.5(3) ?
    C19 C20 C22 C23 . . . . -175.9(3) ?
    C21 C20 C22 C23 . . . . 2.2(5) ?
    C20 C22 C23 C24 . . . . -3.0(5) ?
    C22 C23 C24 C25 . . . . 0.1(5) ?
    C23 C24 C25 C21 . . . . 3.7(5) ?
    C23 C24 C25 N2 . . . . -175.1(3) ?
    C20 C21 C25 C24 . . . . -4.4(5) ?
    C16 C21 C25 C24 . . . . 173.3(3) ?
    C20 C21 C25 N2 . . . . 174.4(3) ?
    C16 C21 C25 N2 . . . . -7.9(5) ?
    C6 C7 N1 C16 . . . . 163.1(3) y
    C6 C7 N1 Ni1 . . . . -17.6(4) ?
    C17 C16 N1 C7 . . . . -31.8(4) ?
    C21 C16 N1 C7 . . . . 151.9(3) ?
    C17 C16 N1 Ni1 . . . . 149.0(2) ?
    C21 C16 N1 Ni1 . . . . -27.3(4) ?
    C24 C25 N2 Ni1 . . . . -137.7(3) ?
    C21 C25 N2 Ni1 . . . . 43.4(4) ?
    C6 C1 O1 Ni1 . . . . 23.3(4) ?
    C2 C1 O1 Ni1 . . . . -158.1(2) ?
    C1 O1 Ni1 N1 . . . . -41.9(2) ?
    C1 O1 Ni1 Br1 . . . . 140.2(2) ?
    C7 N1 Ni1 O1 . . . . 37.9(2) ?
    C16 N1 Ni1 O1 . . . . -142.9(2) ?
    C7 N1 Ni1 N2 . . . . -132.3(2) ?
    C16 N1 Ni1 N2 . . . . 46.9(2) ?
loop_
    _geom_hbond_atom_site_label_D
    _geom_hbond_atom_site_label_H
    _geom_hbond_atom_site_label_A
    _geom_hbond_site_symmetry_A
    _geom_hbond_distance_DH
    _geom_hbond_distance_HA
    _geom_hbond_distance_DA
    _geom_hbond_angle_DHA
    _geom_hbond_publ_flag
    N2 H2B Br1 3_565 0.878(19) 2.98(2) 3.827(3) 162(4) yes
    N2 H2A C1 3_565 0.878(19) 2.84(4) 3.285(4) 113(3) yes
    N2 H2A C6 3_565 0.878(19) 2.90(3) 3.589(4) 137(3) yes
    C18 H18 Br1 1_545 0.95 2.93 3.624(4) 131.2 yes
    C13 H13A Br1 1_455 0.98 2.96 3.804(6) 144.5 yes
    C11 H11B C1 2 0.98 2.77 3.741(5) 169.4 yes
    C9 H9C C5 2 0.98 2.76 3.730(5) 169.3 yes
    C7 H7 C19 3 0.95 2.71 3.518(5) 143.8 yes
_shelx_hkl_file
;
   0   0   1    0.00    0.00   1
   0   0   2   -0.10    0.10   1
   0   0   3    6.60    0.90   1
   0   0   5    3.90    0.40   1
   0   0   6 1225.40   29.10   1
   0   0   7    1.40    1.20   1
   0   0   8 4297.60   95.90   1
   0   0   9   -2.40    1.10   1
   0   0  10 3292.70   75.80   1
   0   0  11   -1.80    1.00   1
   0   0  12  505.10   13.70   1
   0   0  13   -2.60    1.80   1
   0   0  14  182.00    7.80   1
   0   0  15   -3.20    1.30   1
   0   0  16 1680.40   56.50   1
   0   0  17   -1.40    2.60   1
   0   0  18  598.00   20.90   1
   0   0  19   -0.70    3.60   1
   0   0  20  211.20    8.70   1
   0   0  21    0.00    2.50   1
   0   0  22   46.40    3.50   1
   0   0  23   -2.50    2.80   1
   0   0  24   83.40    3.90   1
   0   0  25    1.30    2.20   1
   0   0  26  131.80    5.50   1
   0   0  27    3.40    3.60   1
   0   0  28  134.60    7.20   1
   0   0  29   -3.90    2.60   1
   0   0  30   12.10    2.80   1
   0   1   0    2.30    0.20   1
   0   1   2  250.30    5.30   1
   0   1   3  953.50   22.40   1
   0   1   4  671.20   11.40   1
   0   1   5   17.40    0.60   1
   0   1   6 1204.30   19.70   1
   0   1   7  601.20   10.20   1
   0   1   8  189.60    3.60   1
   0   1   9 2080.60   33.90   1
   0   1  10   81.00    1.90   1
   0   1  11 1135.50   19.30   1
   0   1  12   28.90    1.40   1
   0   1  13  611.80   14.90   1
   0   1  14   11.80    1.40   1
   0   1  15  361.00    9.50   1
   0   1  16   53.00    1.40   1
   0   1  17  317.70    7.10   1
   0   1  18   76.60    3.10   1
   0   1  19  223.80    6.50   1
   0   1  20    0.60    1.70   1
   0   1  21   88.50    3.20   1
   0   1  22    0.30    1.90   1
   0   1  23    4.80    2.40   1
   0   1  24   47.80    2.70   1
   0   1  25  150.90    4.90   1
   0   1  26    3.50    2.10   1
   0   1  27   53.40    2.50   1
   0   1  28   17.50    2.40   1
   0   1  29   30.20    2.80   1
   0   1  30    0.40    3.40   1
   0   2   0  242.10    5.30   1
   0   2   1   77.00    1.60   1
   0   2   2  202.00    3.60   1
   0   2   3   96.20    1.60   1
   0   2   4   50.80    1.20   1
   0   2   5 1548.70   29.90   1
   0   2   6   50.30    1.10   1
   0   2   7  197.50    4.20   1
   0   2   8  353.90    6.20   1
   0   2   9  319.80    5.10   1
   0   2  10   47.40    1.20   1
   0   2  11   12.30    0.70   1
   0   2  12  286.90    5.30   1
   0   2  13   -0.10    0.70   1
   0   2  14   69.80    1.70   1
   0   2  15   65.80    1.60   1
   0   2  16  258.10    4.90   1
   0   2  17  527.10   10.90   1
   0   2  18   45.30    1.90   1
   0   2  19  175.10    5.20   1
   0   2  20   57.80    2.20   1
   0   2  21   44.90    2.10   1
   0   2  22    2.00    1.70   1
   0   2  23   -0.10    2.10   1
   0   2  24   91.70    3.20   1
   0   2  25   27.60    2.40   1
   0   2  26   65.00    3.30   1
   0   2  27   63.70    3.50   1
   0   2  28   22.10    2.40   1
   0   2  29   33.50    2.60   1
   0   2  30   -1.50    3.40   1
   0   3   0    0.80    0.60   1
   0   3   1  586.00    7.70   1
   0   3   2   29.20    0.70   1
   0   3   3  501.20    6.90   1
   0   3   4  603.10    8.80   1
   0   3   5   72.30    1.40   1
   0   3   6  223.70    3.90   1
   0   3   7   53.60    1.10   1
   0   3   8  141.70    2.40   1
   0   3   9  358.00    5.20   1
   0   3  10  330.20    5.30   1
   0   3  11  162.00    2.90   1
   0   3  12   38.60    1.10   1
   0   3  13  113.10    2.30   1
   0   3  14    7.00    0.70   1
   0   3  15    6.30    0.80   1
   0   3  16   29.70    1.20   1
   0   3  17   47.80    2.40   1
   0   3  18  148.30    4.20   1
   0   3  19   56.90    2.80   1
   0   3  20    5.70    1.90   1
   0   3  21   20.80    1.90   1
   0   3  22    1.30    1.90   1
   0   3  23    6.50    2.10   1
   0   3  24   76.50    3.30   1
   0   3  25   24.70    2.30   1
   0   3  26   91.10    3.90   1
   0   3  27    1.90    2.00   1
   0   4   0  467.70    9.50   1
   0   4   1  111.20    1.80   1
   0   4   2 1320.70   16.90   1
   0   4   3  726.80   10.70   1
   0   4   4  575.70    8.60   1
   0   4   5  471.40    7.20   1
   0   4   6  129.00    2.50   1
   0   4   7 1046.80   14.70   1
   0   4   8  368.40    6.10   1
   0   4   9   14.80    0.70   1
   0   4  10  625.10    9.90   1
   0   4  11  230.90    4.00   1
   0   4  12  449.50    7.20   1
   0   4  13  302.30    5.20   1
   0   4  14   61.10    1.50   1
   0   4  15   48.40    1.50   1
   0   4  16   39.80    1.70   1
   0   4  17   -2.80    1.40   1
   0   4  18  591.30   14.60   1
   0   4  19  133.90    4.50   1
   0   4  20  209.90    6.30   1
   0   4  21  221.40    6.60   1
   0   4  22   84.10    3.30   1
   0   4  23  106.80    4.00   1
   0   4  24    0.80    1.60   1
   0   4  25    4.20    1.70   1
   0   4  26   33.60    3.50   1
   0   4  27   57.40    4.70   1
   0   5   0    1.80    0.60   1
   0   5   1 1018.70   14.10   1
   0   5   2  803.20   11.60   1
   0   5   3 1049.10   13.90   1
   0   5   4 1044.00   13.70   1
   0   5   5    1.20    0.40   1
   0   5   6  263.40    4.20   1
   0   5   7  672.80    9.70   1
   0   5   8   13.60    0.60   1
   0   5   9  818.90   12.90   1
   0   5  10  196.70    3.90   1
   0   5  11  462.10    8.40   1
   0   5  12 1154.80   19.70   1
   0   5  13   -0.30    0.70   1
   0   5  14  225.50    5.10   1
   0   5  15    5.60    1.00   1
   0   5  16   23.00    1.80   1
   0   5  17  364.00   10.00   1
   0   5  18    1.50    1.90   1
   0   5  19  468.90   12.40   1
   0   5  20   18.70    1.90   1
   0   5  21  103.30    3.60   1
   0   5  22   82.10    3.40   1
   0   5  23    1.30    3.60   1
   0   5  24   27.40    3.90   1
   0   5  25   17.60    4.10   1
   0   5  26   -0.60    3.70   1
   0   5  27   42.80    4.80   1
   0   6   0  701.40   16.70   1
   0   6   1  233.90    4.90   1
   0   6   2  975.40   16.20   1
   0   6   3 1445.50   23.60   1
   0   6   4   70.80    2.20   1
   0   6   5 1350.70   26.10   1
   0   6   6  334.80    7.10   1
   0   6   7  534.40   10.70   1
   0   6   8  835.40   14.40   1
   0   6   9  238.50    5.20   1
   0   6  10  854.50   20.20   1
   0   6  11   57.10    1.60   1
   0   6  12    3.10    0.70   1
   0   6  13 1048.30   20.50   1
   0   6  14   38.10    1.80   1
   0   6  15  169.50    4.90   1
   0   6  16   57.40    2.30   1
   0   6  17   51.90    2.20   1
   0   6  18  223.00    9.10   1
   0   6  19   -1.70    2.80   1
   0   6  20    7.20    3.30   1
   0   6  21  200.30    8.70   1
   0   6  22   34.90    3.90   1
   0   6  23  315.90   12.50   1
   0   6  24  128.80    6.80   1
   0   6  25  175.00    8.20   1
   0   6  26  129.40    7.10   1
   0   7   1   25.60    1.00   1
   0   7   2  304.30    5.50   1
   0   7   3   64.90    1.70   1
   0   7   4  213.50    4.00   1
   0   7   5  130.30    3.00   1
   0   7   6  238.80    6.30   1
   0   7   7   38.80    1.10   1
   0   7   8  185.90    3.90   1
   0   7   9  231.60    4.90   1
   0   7  10  150.90    3.40   1
   0   7  11    0.80    0.80   1
   0   7  12  126.70    3.70   1
   0   7  13   75.30    2.60   1
   0   7  14  403.70   14.50   1
   0   7  15   77.50    4.40   1
   0   7  16  103.00    4.90   1
   0   7  17   11.10    3.00   1
   0   7  18   57.30    3.50   1
   0   7  19    5.70    2.20   1
   0   7  20    3.90    2.40   1
   0   7  21   19.50    3.50   1
   0   7  22   11.60    3.20   1
   0   7  23    8.00    3.70   1
   0   7  24   40.70    4.20   1
   0   7  25   61.10    4.60   1
   0   8   0    7.40    1.10   1
   0   8   1   61.20    1.40   1
   0   8   2    4.50    0.50   1
   0   8   3    1.70    0.40   1
   0   8   4    1.60    0.40   1
   0   8   5   26.40    0.80   1
   0   8   6   47.20    2.60   1
   0   8   7    0.20    1.80   1
   0   8   8   89.40    4.20   1
   0   8   9  102.30    4.30   1
   0   8  10    1.10    2.00   1
   0   8  11   87.80    4.40   1
   0   8  12  139.20    6.10   1
   0   8  13   19.60    2.70   1
   0   8  14  145.20    6.20   1
   0   8  15   -1.60    1.70   1
   0   8  16   78.70    4.60   1
   0   8  17   -1.40    2.90   1
   0   8  18    0.40    2.70   1
   0   8  19   16.30    3.10   1
   0   8  20   17.80    3.90   1
   0   8  21   10.30    3.50   1
   0   8  22   53.90    3.80   1
   0   8  23    8.00    3.70   1
   0   8  24   56.50    3.70   1
   0   9   0   87.50    5.10   1
   0   9   1  757.90   14.80   1
   0   9   3  296.30    6.10   1
   0   9   4  292.50    7.20   1
   0   9   5  108.30    4.70   1
   0   9   6  311.90   11.90   1
   0   9   7  115.40    4.80   1
   0   9   8   25.10    2.20   1
   0   9   9  148.40    6.40   1
   0   9  10    8.30    2.30   1
   0   9  11   38.90    2.90   1
   0   9  12  239.10    9.30   1
   0   9  13   14.20    2.60   1
   0   9  14  107.10    4.90   1
   0   9  15    9.50    2.00   1
   0   9  16  136.70    6.10   1
   0   9  17   28.30    3.20   1
   0   9  18    4.60    2.90   1
   0   9  19    9.90    3.00   1
   0   9  20   36.50    4.00   1
   0   9  21   19.30    2.40   1
   0   9  22   84.30    5.20   1
   0   9  23   36.90    4.70   1
   0  10   0   30.00    1.90   1
   0  10   1  126.50    5.20   1
   0  10   2   25.00    2.10   1
   0  10   3  680.20   23.40   1
   0  10   4   83.80    6.20   1
   0  10   5  888.00   30.70   1
   0  10   6   64.30    6.30   1
   0  10   7  443.20   16.70   1
   0  10   8    7.60    2.50   1
   0  10   9    4.50    1.90   1
   0  10  10   25.50    2.40   1
   0  10  11  140.40    5.90   1
   0  10  12   18.50    2.40   1
   0  10  13  287.90   10.70   1
   0  10  14   55.00    3.80   1
   0  10  15  237.00   13.10   1
   0  10  16    1.50    1.90   1
   0  10  17   50.70    3.80   1
   0  10  18    2.20    2.70   1
   0  10  19   51.50    3.80   1
   0  10  20    2.20    2.80   1
   0  10  21   74.30    4.40   1
   0  11   5   42.80    4.30   1
   0  11   6  558.60   20.60   1
   0  11   7   32.40    3.70   1
   0  11   8   55.90    3.60   1
   0  11   9    8.30    1.80   1
   0  11  10   49.10    2.90   1
   0  11  11   10.20    2.00   1
   0  11  12  211.90    7.90   1
   0  11  13    3.30    2.40   1
   0  11  14  242.10    9.30   1
   0  11  15   15.30    3.40   1
   0  11  16  147.90    6.60   1
   0  11  17    2.70    2.70   1
   0  11  18    9.50    2.90   1
   0  11  19   -1.50    2.70   1
   0  11  20   16.00    3.20   1
   0  12  13   67.10    3.60   1
   0  12  14   12.60    2.30   1
   0  12  15   56.90    3.40   1
   0  12  16    7.40    2.20   1
   0  12  17    1.20    2.40   1
   0  12  18    6.20    2.90   1
   1   0 -30   20.20    3.10   1
   1   0 -29   -1.00    1.90   1
   1   0 -28    3.90    3.10   1
   1   0 -27    1.60    2.80   1
   1   0 -26    5.90    2.80   1
   1   0 -25   -0.50    2.80   1
   1   0 -24  115.10    5.60   1
   1   0 -23   -4.60    2.70   1
   1   0 -22  545.90   19.80   1
   1   0 -21   -3.90    1.70   1
   1   0 -20  190.10    7.70   1
   1   0 -19    0.00    2.30   1
   1   0 -18   13.60    2.30   1
   1   0 -17   -1.40    2.10   1
   1   0 -16  186.70    7.00   1
   1   0 -15    0.10    2.10   1
   1   0 -14  823.90   27.50   1
   1   0 -12 3588.20   83.20   1
   1   0 -11   -2.60    1.50   1
   1   0 -10 2126.10   50.40   1
   1   0  -9   -0.80    1.00   1
   1   0  -8   19.90    1.10   1
   1   0  -7   -1.70    0.70   1
   1   0  -6  556.00   14.00   1
   1   0  -5    1.10    0.90   1
   1   0  -4 6154.00  138.40   1
   1   0  -3    2.80    0.50   1
   1   0  -1    1.70    0.30   1
   1   0   0 4492.00  140.60   1
   1   0   1    8.90    0.70   1
   1   0   2   93.80    3.90   1
   1   0   3    6.00    0.60   1
   1   0   4 3935.90   90.60   1
   1   0   5    0.60    0.60   1
   1   0   6 4631.50  105.90   1
   1   0   7   -1.20    0.80   1
   1   0   8  965.40   23.10   1
   1   0   9    1.30    1.00   1
   1   0  10   89.70    3.00   1
   1   0  11   -2.30    1.00   1
   1   0  12 1159.90   40.70   1
   1   0  13   -3.90    2.10   1
   1   0  14 2149.20   71.20   1
   1   0  15   -6.00    2.50   1
   1   0  16 1843.70   61.10   1
   1   0  17    1.40    2.80   1
   1   0  18  292.30   10.40   1
   1   0  19   -3.20    2.80   1
   1   0  20  122.10    5.80   1
   1   0  21   -0.80    2.90   1
   1   0  22  334.40   13.40   1
   1   0  23   -2.80    2.00   1
   1   0  24  446.00   16.10   1
   1   0  25   -1.40    3.50   1
   1   0  26  169.80    7.70   1
   1   0  27   -1.10    2.30   1
   1   0  28    3.40    3.30   1
   1   0  29   -0.50    3.40   1
   1   1 -30   25.70    3.10   1
   1   1 -29   34.20    2.20   1
   1   1 -28   57.10    2.80   1
   1   1 -27    8.40    2.60   1
   1   1 -26   -1.40    1.70   1
   1   1 -25    2.00    2.30   1
   1   1 -24    3.60    2.00   1
   1   1 -23  161.40    5.00   1
   1   1 -22  196.80    5.70   1
   1   1 -21  206.70    5.80   1
   1   1 -20  102.30    3.30   1
   1   1 -19  111.50    3.50   1
   1   1 -18  184.20    5.00   1
   1   1 -17   18.50    1.70   1
   1   1 -16   17.90    1.50   1
   1   1 -15  146.70    4.10   1
   1   1 -14  171.20    4.50   1
   1   1 -13 1003.50   19.80   1
   1   1 -12 1327.70   25.60   1
   1   1 -11 2220.00   36.40   1
   1   1 -10  210.10    4.10   1
   1   1  -9   54.00    1.40   1
   1   1  -8  596.40   10.50   1
   1   1  -7  209.50    4.00   1
   1   1  -6   34.80    0.70   1
   1   1  -5  993.30   19.20   1
   1   1  -4 1101.70   21.40   1
   1   1  -3 2792.90   62.90   1
   1   1  -2    7.80    0.30   1
   1   1  -1  932.20   17.30   1
   1   1   0    8.40    0.30   1
   1   1   2  552.80   11.30   1
   1   1   3  996.40   25.00   1
   1   1   4 4658.30  104.70   1
   1   1   5 2926.00   56.00   1
   1   1   6   72.20    1.70   1
   1   1   7  265.90    5.10   1
   1   1   8  205.90    4.00   1
   1   1   9  353.30    6.60   1
   1   1  10   44.70    1.20   1
   1   1  11   37.20    1.30   1
   1   1  12   18.90    1.50   1
   1   1  13  928.00   23.40   1
   1   1  14   29.60    2.00   1
   1   1  15 1261.40   30.90   1
   1   1  16   -1.40    1.70   1
   1   1  17  437.00   11.20   1
   1   1  18   -1.70    1.70   1
   1   1  19    6.00    1.80   1
   1   1  20   39.70    2.40   1
   1   1  21  112.80    4.00   1
   1   1  22   21.00    2.30   1
   1   1  23  232.30    6.80   1
   1   1  24   53.00    2.80   1
   1   1  25  338.50    9.30   1
   1   1  26   11.70    2.50   1
   1   1  27   26.00    2.50   1
   1   1  28    3.20    2.10   1
   1   1  29    0.30    1.70   1
   1   1  30   13.70    3.40   1
   1   2 -30   -2.60    3.00   1
   1   2 -29   72.30    3.20   1
   1   2 -28   16.00    2.40   1
   1   2 -27   43.40    2.50   1
   1   2 -26   14.30    2.10   1
   1   2 -25   44.50    2.50   1
   1   2 -24    5.80    2.00   1
   1   2 -23  310.90    8.30   1
   1   2 -22    7.00    1.60   1
   1   2 -21  647.50   15.50   1
   1   2 -20   71.00    2.80   1
   1   2 -19  432.60   10.80   1
   1   2 -18   20.70    1.60   1
   1   2 -17  106.40    3.40   1
   1   2 -16   78.80    2.70   1
   1   2 -15   35.50    1.60   1
   1   2 -14   -0.80    0.70   1
   1   2 -13  970.70   16.10   1
   1   2 -12  305.00    5.60   1
   1   2 -11  606.00   10.60   1
   1   2 -10  371.30    6.00   1
   1   2  -9  268.30    4.40   1
   1   2  -8   76.70    1.50   1
   1   2  -7   11.70    0.50   1
   1   2  -6   32.80    0.70   1
   1   2  -5  160.10    2.60   1
   1   2  -4  817.60   12.50   1
   1   2  -3 1017.00   15.00   1
   1   2  -2  548.30    8.30   1
   1   2  -1   17.30    0.50   1
   1   2   0  441.10    8.80   1
   1   2   1 3076.50   56.90   1
   1   2   2  567.20    9.90   1
   1   2   3  669.40   11.50   1
   1   2   4 2359.00   38.40   1
   1   2   5   75.50    1.90   1
   1   2   6   55.10    1.40   1
   1   2   7   11.40    0.60   1
   1   2   8    4.20    0.60   1
   1   2   9  219.70    4.40   1
   1   2  10   69.70    2.10   1
   1   2  11   18.30    1.00   1
   1   2  12   50.90    1.60   1
   1   2  13    1.50    1.30   1
   1   2  14  273.20    8.00   1
   1   2  15    6.60    1.60   1
   1   2  16   51.50    2.50   1
   1   2  17   38.40    2.00   1
   1   2  18   28.10    2.10   1
   1   2  19   49.80    2.90   1
   1   2  20   12.00    2.20   1
   1   2  21   37.70    1.90   1
   1   2  22   -0.40    2.20   1
   1   2  23  143.80    4.70   1
   1   2  24   53.50    3.20   1
   1   2  25   62.30    3.60   1
   1   2  26   -1.00    2.70   1
   1   2  27    9.20    2.00   1
   1   2  28    2.50    2.20   1
   1   2  29    1.50    2.20   1
   1   3 -28   26.20    3.20   1
   1   3 -26    6.30    2.00   1
   1   3 -25   30.80    2.40   1
   1   3 -24  105.40    4.20   1
   1   3 -23   54.90    2.80   1
   1   3 -22  252.30    6.90   1
   1   3 -21   -0.70    1.60   1
   1   3 -20  279.40    7.30   1
   1   3 -19   32.40    1.90   1
   1   3 -18   50.00    2.20   1
   1   3 -17   82.20    2.90   1
   1   3 -16   67.30    2.00   1
   1   3 -15  254.30    5.50   1
   1   3 -14  528.90    9.30   1
   1   3 -13   21.30    0.90   1
   1   3 -12  651.10   11.50   1
   1   3 -11    7.60    0.70   1
   1   3 -10  342.70    6.20   1
   1   3  -9   39.60    1.00   1
   1   3  -8   65.60    1.40   1
   1   3  -7   74.90    1.40   1
   1   3  -6   15.10    0.60   1
   1   3  -5  178.80    2.90   1
   1   3  -4  289.80    4.50   1
   1   3  -3  105.00    2.60   1
   1   3  -2  365.20    5.40   1
   1   3  -1   62.40    1.40   1
   1   3   0  227.60    4.30   1
   1   3   1   18.70    0.60   1
   1   3   2  203.20    3.50   1
   1   3   3   48.40    1.00   1
   1   3   4    4.90    0.40   1
   1   3   5  324.90    5.90   1
   1   3   6   34.70    1.00   1
   1   3   7  503.00   10.20   1
   1   3   8  315.10    6.20   1
   1   3   9  287.20    6.40   1
   1   3  10  127.70    3.20   1
   1   3  11   81.30    2.30   1
   1   3  12   39.00    1.50   1
   1   3  13  177.20    5.60   1
   1   3  14    2.90    1.00   1
   1   3  15    2.40    1.10   1
   1   3  16    2.40    1.00   1
   1   3  17   43.90    1.80   1
   1   3  18    1.60    1.10   1
   1   3  19   39.30    2.50   1
   1   3  20    1.30    1.70   1
   1   3  21  136.90    4.90   1
   1   3  22   -3.70    2.10   1
   1   3  23   23.70    2.40   1
   1   3  24   18.10    2.20   1
   1   3  25    1.70    2.10   1
   1   3  26   12.10    1.90   1
   1   3  27   10.70    2.30   1
   1   3  28   10.60    2.10   1
   1   4 -28    3.30    3.40   1
   1   4 -27    2.70    3.60   1
   1   4 -26   45.80    3.80   1
   1   4 -25   34.60    3.50   1
   1   4 -24   49.60    2.60   1
   1   4 -23   94.40    3.60   1
   1   4 -22   82.10    3.30   1
   1   4 -21    6.70    1.90   1
   1   4 -20   23.30    1.70   1
   1   4 -19    6.80    1.80   1
   1   4 -18   12.40    1.60   1
   1   4 -17  197.80    5.30   1
   1   4 -16  397.10    8.20   1
   1   4 -15  271.60    5.20   1
   1   4 -14  762.50   13.10   1
   1   4 -13  293.90    5.30   1
   1   4 -12  653.60   11.20   1
   1   4 -11   30.10    1.10   1
   1   4 -10  276.20    5.20   1
   1   4  -9   74.50    1.70   1
   1   4  -8  271.20    4.10   1
   1   4  -7   57.60    1.50   1
   1   4  -6 1114.30   16.80   1
   1   4  -5  142.70    2.90   1
   1   4  -4 2768.70   41.30   1
   1   4  -3  114.50    2.40   1
   1   4  -2  706.50   11.30   1
   1   4  -1   86.00    1.70   1
   1   4   0    0.80    0.30   1
   1   4   1 1072.90   16.20   1
   1   4   2  142.30    2.60   1
   1   4   3  203.10    3.50   1
   1   4   4  484.80    8.80   1
   1   4   5   63.60    1.50   1
   1   4   6 1746.60   29.90   1
   1   4   7    1.20    0.60   1
   1   4   8   51.60    1.30   1
   1   4   9    1.80    0.50   1
   1   4  10    0.60    0.70   1
   1   4  11  313.10    5.90   1
   1   4  12  110.10    2.50   1
   1   4  13  111.70    2.60   1
   1   4  14  672.30   16.80   1
   1   4  15   18.60    1.40   1
   1   4  16  133.90    3.70   1
   1   4  17  176.00    4.30   1
   1   4  18  416.00    9.10   1
   1   4  19    4.70    2.00   1
   1   4  20   12.40    2.00   1
   1   4  21   35.90    2.10   1
   1   4  22  164.90    5.00   1
   1   4  23   11.90    2.10   1
   1   4  24   82.20    3.80   1
   1   4  25   -0.70    1.80   1
   1   4  26   53.80    4.60   1
   1   4  27   47.70    3.80   1
   1   5 -27    4.90    3.70   1
   1   5 -26    9.00    3.70   1
   1   5 -25    5.20    4.20   1
   1   5 -24   74.30    5.10   1
   1   5 -23   60.30    4.70   1
   1   5 -22   37.60    4.00   1
   1   5 -21  116.60    4.10   1
   1   5 -20   -2.50    1.50   1
   1   5 -19   47.30    2.40   1
   1   5 -18   79.60    3.10   1
   1   5 -17   12.30    1.80   1
   1   5 -16  124.40    3.70   1
   1   5 -15  376.90    7.90   1
   1   5 -14   80.30    2.30   1
   1   5 -13  701.40   14.00   1
   1   5 -12   18.60    1.00   1
   1   5 -11  609.80   10.90   1
   1   5 -10  405.70    8.70   1
   1   5  -9    2.90    0.60   1
   1   5  -8  687.40   10.90   1
   1   5  -7  123.00    2.90   1
   1   5  -6  758.00   13.60   1
   1   5  -5 1904.10   32.90   1
   1   5  -4  693.90   11.60   1
   1   5  -3 2058.70   31.80   1
   1   5  -2   13.00    0.60   1
   1   5  -1  919.20   12.20   1
   1   5   0 1303.80   18.00   1
   1   5   1  133.30    2.40   1
   1   5   2 1290.60   18.30   1
   1   5   3   77.70    1.70   1
   1   5   4  254.10    4.50   1
   1   5   5 1386.60   27.50   1
   1   5   6    1.40    0.70   1
   1   5   7  912.20   16.00   1
   1   5   8  681.20   14.40   1
   1   5   9  146.70    3.10   1
   1   5  10  801.10   14.10   1
   1   5  11    7.50    0.70   1
   1   5  12  941.70   16.40   1
   1   5  13  615.70   11.20   1
   1   5  14   50.10    1.60   1
   1   5  15  817.70   16.60   1
   1   5  16  393.00    8.70   1
   1   5  17  109.50    3.00   1
   1   5  18  341.60    9.40   1
   1   5  19  117.50    3.70   1
   1   5  20   88.10    3.30   1
   1   5  21   84.80    3.40   1
   1   5  22   40.60    2.40   1
   1   5  23  181.50    8.10   1
   1   5  24   -5.30    2.60   1
   1   5  25  130.80   14.40   1
   1   5  26   80.30    5.20   1
   1   6 -26   20.70    4.20   1
   1   6 -25   39.40    4.30   1
   1   6 -24    7.20    3.60   1
   1   6 -23   -0.70    3.30   1
   1   6 -22   20.20    3.50   1
   1   6 -21   22.50    2.80   1
   1   6 -20   88.40    4.40   1
   1   6 -19  159.60    6.60   1
   1   6 -18   13.10    3.10   1
   1   6 -17  419.00   10.90   1
   1   6 -16   13.80    1.40   1
   1   6 -15   16.30    1.20   1
   1   6 -14  149.40    4.40   1
   1   6 -13    0.60    0.80   1
   1   6 -12   51.50    1.90   1
   1   6 -11  361.80    7.50   1
   1   6 -10  443.50    8.70   1
   1   6  -9 1486.10   49.90   1
   1   6  -8  375.50   14.60   1
   1   6  -7  984.70   34.30   1
   1   6  -6   12.60    1.20   1
   1   6  -5   80.60    2.60   1
   1   6  -4  331.20    8.70   1
   1   6  -3   47.20    4.60   1
   1   6  -2  789.00   12.40   1
   1   6  -1  948.80   14.80   1
   1   6   0  375.70    6.00   1
   1   6   1 1562.30   23.40   1
   1   6   2   62.60    2.10   1
   1   6   3  834.00   13.40   1
   1   6   4  116.50    2.30   1
   1   6   5   21.50    0.80   1
   1   6   6  802.10   12.70   1
   1   6   7  200.70    4.20   1
   1   6   8  318.40    7.30   1
   1   6   9  821.60   17.30   1
   1   6  10    3.80    0.70   1
   1   6  11  654.20   11.50   1
   1   6  12  305.70    6.00   1
   1   6  13  697.10   12.50   1
   1   6  14  637.50   13.60   1
   1   6  15   12.40    1.40   1
   1   6  16  111.00    3.20   1
   1   6  17  238.00    5.60   1
   1   6  18   -1.70    1.30   1
   1   6  19  325.90    8.80   1
   1   6  20   34.10    3.80   1
   1   6  21  141.30    6.40   1
   1   6  22   84.10    4.30   1
   1   6  23   43.40    3.50   1
   1   6  24   72.00    5.20   1
   1   6  25    9.50    4.00   1
   1   7 -25   82.50    5.10   1
   1   7 -23    0.40    3.50   1
   1   7 -22  185.70    8.30   1
   1   7 -21   66.00    4.70   1
   1   7 -20  164.60    7.40   1
   1   7 -19  225.70    9.30   1
   1   7 -18  142.50    5.70   1
   1   7 -17  114.20    4.80   1
   1   7 -16   80.80    4.40   1
   1   7 -15   42.00    3.40   1
   1   7 -14   71.50    4.30   1
   1   7 -13    2.50    3.30   1
   1   7 -12    8.00    1.90   1
   1   7 -11   11.30    2.50   1
   1   7 -10  583.40   20.20   1
   1   7  -9  735.40   25.10   1
   1   7  -8  564.20   20.90   1
   1   7  -7   71.00    4.00   1
   1   7  -6   29.20    2.50   1
   1   7  -5    4.90    1.80   1
   1   7  -4   27.90    1.40   1
   1   7  -3   25.80    1.30   1
   1   7  -2   50.50    1.20   1
   1   7  -1  354.40    5.80   1
   1   7   0  469.80    7.60   1
   1   7   1   79.10    2.40   1
   1   7   2  527.80    8.40   1
   1   7   3   42.30    1.20   1
   1   7   4   55.10    1.50   1
   1   7   5    1.10    0.60   1
   1   7   6   94.40    2.30   1
   1   7   7  100.80    2.30   1
   1   7   8  165.70    3.90   1
   1   7   9   96.50    2.30   1
   1   7  10   50.30    1.50   1
   1   7  11    3.00    1.60   1
   1   7  12   96.60    2.80   1
   1   7  13    6.90    1.20   1
   1   7  14    3.60    1.20   1
   1   7  15   77.60    2.50   1
   1   7  16   16.30    2.20   1
   1   7  17    4.90    1.80   1
   1   7  18  134.40    6.10   1
   1   7  19    1.40    3.40   1
   1   7  20   95.40    5.20   1
   1   7  21   26.00    3.50   1
   1   7  22   93.70    5.00   1
   1   7  23   36.40    3.30   1
   1   7  24   40.30    4.30   1
   1   8 -24  148.50    6.50   1
   1   8 -23   40.60    3.30   1
   1   8 -22   20.90    2.60   1
   1   8 -21   68.50    4.10   1
   1   8 -20   76.30    4.20   1
   1   8 -19    4.90    4.40   1
   1   8 -18  206.60    8.30   1
   1   8 -17   -1.60    3.10   1
   1   8 -16  236.40    9.20   1
   1   8 -15   36.00    3.50   1
   1   8 -14  185.90    7.50   1
   1   8 -13   87.00    4.20   1
   1   8 -12   37.80    3.40   1
   1   8 -11   40.70    2.40   1
   1   8 -10  253.10    9.60   1
   1   8  -9  199.30    8.10   1
   1   8  -8  239.50    8.80   1
   1   8  -7   96.60    4.40   1
   1   8  -6   35.60    3.30   1
   1   8  -5  185.70    7.50   1
   1   8  -4  133.90    5.70   1
   1   8  -3    8.40    1.10   1
   1   8  -2    1.30    0.40   1
   1   8  -1   20.70    1.00   1
   1   8   0   18.20    0.70   1
   1   8   1   64.60    1.60   1
   1   8   2   49.70    1.40   1
   1   8   3   95.40    2.20   1
   1   8   4   85.60    2.00   1
   1   8   5   96.60    2.30   1
   1   8   6    2.50    0.70   1
   1   8   7   26.50    1.10   1
   1   8   8   12.40    0.90   1
   1   8   9   87.90    2.60   1
   1   8  10    6.60    0.90   1
   1   8  11   14.40    1.80   1
   1   8  12   26.40    2.00   1
   1   8  13    5.50    1.90   1
   1   8  14   32.90    2.00   1
   1   8  15   13.00    2.50   1
   1   8  16    7.10    2.60   1
   1   8  17    1.20    2.00   1
   1   8  18   22.60    3.20   1
   1   8  19   -5.60    3.00   1
   1   8  20    1.50    2.30   1
   1   8  21    4.40    3.20   1
   1   8  22    1.70    3.20   1
   1   8  23    7.90    3.60   1
   1   9 -23   65.10    4.40   1
   1   9 -22   81.90    4.90   1
   1   9 -21    8.10    4.40   1
   1   9 -20    9.40    3.10   1
   1   9 -19   64.70    5.20   1
   1   9 -18   63.80    4.00   1
   1   9 -17  107.40    4.90   1
   1   9 -16  187.10    7.40   1
   1   9 -15  227.20    8.60   1
   1   9 -14   47.20    3.60   1
   1   9 -13  223.30    8.50   1
   1   9 -12   14.20    2.60   1
   1   9 -11    4.80    2.20   1
   1   9 -10   44.20    3.00   1
   1   9  -9   77.00    4.10   1
   1   9  -8  261.20   10.00   1
   1   9  -7   38.50    4.70   1
   1   9  -6  560.80   20.20   1
   1   9  -5  226.10    9.20   1
   1   9  -4   15.40    2.50   1
   1   9  -3  133.40    5.40   1
   1   9  -2   96.10    2.80   1
   1   9  -1    9.90    1.00   1
   1   9   0  335.00    7.00   1
   1   9   1   42.00    2.40   1
   1   9   2  455.70   11.50   1
   1   9   3  183.20    5.00   1
   1   9   4   88.90    2.70   1
   1   9   5   16.00    1.20   1
   1   9   6   34.90    2.30   1
   1   9   7   48.40    2.80   1
   1   9   8  245.20    9.50   1
   1   9   9   33.80    2.40   1
   1   9  10  211.70    8.60   1
   1   9  11   31.20    2.90   1
   1   9  12  117.40    5.80   1
   1   9  13   88.70    4.70   1
   1   9  14    3.00    2.40   1
   1   9  15   64.10    3.80   1
   1   9  16    1.60    2.60   1
   1   9  17   75.40    4.30   1
   1   9  18  160.00    7.20   1
   1   9  19   -0.50    2.20   1
   1   9  20   98.60    5.20   1
   1   9  21   -1.30    3.10   1
   1   9  22   33.00    2.90   1
   1  10 -21    9.90    3.20   1
   1  10 -20    6.30    4.80   1
   1  10 -19  108.00    5.10   1
   1  10 -18   25.40    2.50   1
   1  10 -17  230.60    9.00   1
   1  10 -16   43.50    3.40   1
   1  10 -15   96.70    4.80   1
   1  10 -14   50.50    3.40   1
   1  10 -13    2.30    2.40   1
   1  10 -12    9.60    2.30   1
   1  10 -11  169.50    7.10   1
   1  10 -10   34.50    3.10   1
   1  10  -9  420.90   15.40   1
   1  10  -8   20.60    4.80   1
   1  10  -7  833.80   29.20   1
   1  10  -6   35.50    2.80   1
   1  10  -5   88.20    4.30   1
   1  10  -4   48.80    3.10   1
   1  10  -3   40.20    3.30   1
   1  10  -2   35.10    2.60   1
   1  10  -1  133.90    5.10   1
   1  10   0   56.70    3.40   1
   1  10   1  343.50    8.80   1
   1  10   2   65.00    3.60   1
   1  10   3  146.40    6.60   1
   1  10   4   14.00    2.10   1
   1  10   5    3.70    1.30   1
   1  10   6   29.30    2.10   1
   1  10   7   96.70    4.50   1
   1  10   8    5.80    2.10   1
   1  10   9  693.80   24.60   1
   1  10  10   -2.20    2.00   1
   1  10  11  266.20   10.10   1
   1  10  12   -0.10    2.00   1
   1  10  13   82.80    4.50   1
   1  10  14    3.00    2.40   1
   1  10  15    6.60    2.40   1
   1  10  16   30.70    2.80   1
   1  10  17   91.70    4.80   1
   1  10  18   -0.30    2.80   1
   1  10  19  291.40   10.80   1
   1  10  20    0.80    3.10   1
   1  10  21  108.50    5.10   1
   1  11 -20   61.40    4.00   1
   1  11 -19    0.80    2.70   1
   1  11 -18  149.00    6.70   1
   1  11 -17    6.00    3.30   1
   1  11 -16  151.40    6.50   1
   1  11 -15   49.10    5.90   1
   1  11 -14   48.30    2.70   1
   1  11 -13    5.00    2.40   1
   1  11 -12   18.80    2.60   1
   1  11 -11    3.30    2.40   1
   1  11 -10  145.90    5.70   1
   1  11  -9    8.80    2.60   1
   1  11  -8  491.30   18.20   1
   1  11  -7   24.30    3.00   1
   1  11  -6  300.90   11.50   1
   1  11  -5    3.90    2.00   1
   1  11  -4   39.30    3.10   1
   1  11   7    5.00    1.60   1
   1  11   8  330.00   11.70   1
   1  11   9   -0.20    1.80   1
   1  11  10  445.60   16.00   1
   1  11  11    8.70    2.20   1
   1  11  12  182.30    7.70   1
   1  11  13   13.30    2.30   1
   1  11  14    4.30    2.40   1
   1  11  15    1.00    2.30   1
   1  11  16   26.60    2.70   1
   1  11  17    3.80    1.80   1
   1  11  18  244.90    9.20   1
   1  11  19    1.20    2.70   1
   1  11  20  204.20    8.50   1
   1  12 -19    8.90    2.30   1
   1  12 -18   26.90    2.60   1
   1  12 -17   24.20    2.90   1
   1  12 -16   68.60    4.00   1
   1  12 -15   22.70    2.60   1
   1  12 -14   29.10    2.30   1
   1  12 -13    5.90    2.10   1
   1  12 -12    8.30    2.10   1
   1  12 -11   13.10    2.10   1
   1  12 -10   14.60    2.60   1
   1  12  15   -0.10    1.80   1
   1  12  16   -0.20    1.80   1
   1  12  17   24.80    2.60   1
   1  12  18   -1.70    1.50   1
   2   0 -30   -0.40    2.40   1
   2   0 -29   -2.90    2.70   1
   2   0 -28    0.00    2.00   1
   2   0 -27   -0.50    2.80   1
   2   0 -26   73.70    4.30   1
   2   0 -25    1.30    2.70   1
   2   0 -24   59.70    3.90   1
   2   0 -23   -6.10    2.30   1
   2   0 -22   52.50    3.50   1
   2   0 -21   -0.70    2.40   1
   2   0 -20    3.50    2.40   1
   2   0 -19   -1.40    2.20   1
   2   0 -18   84.20    3.90   1
   2   0 -17   -3.70    2.30   1
   2   0 -16  409.00   13.70   1
   2   0 -15   -0.40    1.50   1
   2   0 -14  818.00   27.10   1
   2   0 -13   -0.20    1.30   1
   2   0 -12  396.10   10.10   1
   2   0 -11   -0.80    1.00   1
   2   0 -10  252.50    6.70   1
   2   0  -9    1.80    1.10   1
   2   0  -8  559.70   14.10   1
   2   0  -7   -1.40    0.70   1
   2   0  -6 1309.50   32.10   1
   2   0  -4 1501.10   36.20   1
   2   0  -3    1.70    0.50   1
   2   0  -2 1017.10   24.00   1
   2   0  -1    4.60    0.50   1
   2   0   0  588.50   14.40   1
   2   0   1    2.80    0.50   1
   2   0   3    0.30    0.60   1
   2   0   4 8414.60  191.20   1
   2   0   6 1675.80   40.80   1
   2   0   7    0.40    1.50   1
   2   0   9   -0.70    0.80   1
   2   0  10 2433.60   84.20   1
   2   0  11   -6.80    2.30   1
   2   0  12 3781.20  127.30   1
   2   0  13   -1.80    1.70   1
   2   0  14 1134.50   40.20   1
   2   0  15   -1.60    1.80   1
   2   0  16    2.30    1.80   1
   2   0  17    0.80    2.70   1
   2   0  18  486.90   18.90   1
   2   0  19  -11.30    3.30   1
   2   0  20  847.00   31.90   1
   2   0  21   -4.60    3.50   1
   2   0  22  235.20   11.10   1
   2   0  23   -8.70    3.60   1
   2   0  24  118.00    7.00   1
   2   0  25  -11.90    3.80   1
   2   0  26   13.00    5.70   1
   2   0  27   -4.00    2.40   1
   2   0  28  169.80    8.60   1
   2   0  29    0.60    3.60   1
   2   1 -30   30.30    2.20   1
   2   1 -29   19.10    2.10   1
   2   1 -28    9.30    2.10   1
   2   1 -27    2.10    2.10   1
   2   1 -26   83.30    3.10   1
   2   1 -25    7.10    2.00   1
   2   1 -24   81.70    2.90   1
   2   1 -23   18.60    1.90   1
   2   1 -22  133.00    4.10   1
   2   1 -21    5.00    1.50   1
   2   1 -20    3.40    2.00   1
   2   1 -19   14.70    1.50   1
   2   1 -18  164.50    4.70   1
   2   1 -17  130.40    3.70   1
   2   1 -16  208.20    5.50   1
   2   1 -15  128.10    3.80   1
   2   1 -14  176.70    5.00   1
   2   1 -13   61.20    2.30   1
   2   1 -12   50.00    1.70   1
   2   1 -11    1.60    0.80   1
   2   1 -10   50.90    1.20   1
   2   1  -9 1011.20   17.30   1
   2   1  -8  578.70    9.20   1
   2   1  -7 1029.70   17.50   1
   2   1  -6 1084.20   19.10   1
   2   1  -5  835.70   14.50   1
   2   1  -4  352.60    6.50   1
   2   1  -3   29.60    0.80   1
   2   1  -2  607.70   10.50   1
   2   1  -1  116.90    2.70   1
   2   1   0  202.80    4.00   1
   2   1   1  215.50    4.20   1
   2   1   2  375.30    8.20   1
   2   1   3  320.90    7.10   1
   2   1   4 4357.70  102.00   1
   2   1   5   41.90    1.30   1
   2   1   6  838.40   21.90   1
   2   1   7  674.40   12.20   1
   2   1   8  206.80    4.30   1
   2   1   9  434.60    8.20   1
   2   1  10  135.10    4.70   1
   2   1  11 1276.50   32.00   1
   2   1  12  122.40    4.50   1
   2   1  13  923.50   24.00   1
   2   1  14  134.90    4.90   1
   2   1  15  273.80    8.20   1
   2   1  16    2.40    1.60   1
   2   1  17   23.00    1.70   1
   2   1  18    2.90    2.40   1
   2   1  19  277.80    8.00   1
   2   1  20    6.40    2.30   1
   2   1  21  220.20    7.10   1
   2   1  22   49.40    3.30   1
   2   1  23   61.30    3.20   1
   2   1  24    2.50    2.50   1
   2   1  25   39.40    2.50   1
   2   1  26   -1.40    2.30   1
   2   1  27   71.30    3.90   1
   2   1  28   -0.70    2.30   1
   2   1  29   57.70    4.20   1
   2   2 -29   -1.00    1.80   1
   2   2 -28   -0.50    1.90   1
   2   2 -27  183.10    5.40   1
   2   2 -26    5.30    2.00   1
   2   2 -25  368.30    9.40   1
   2   2 -24   39.90    2.20   1
   2   2 -23  293.90    7.80   1
   2   2 -22   40.30    2.40   1
   2   2 -21  123.40    3.70   1
   2   2 -20   67.40    2.70   1
   2   2 -19  140.20    3.90   1
   2   2 -18    0.00    1.50   1
   2   2 -17  472.00   11.20   1
   2   2 -16    7.50    1.30   1
   2   2 -15 1110.20   25.90   1
   2   2 -14  112.80    3.40   1
   2   2 -13  729.00   14.70   1
   2   2 -12  690.40   14.00   1
   2   2 -11   60.20    1.50   1
   2   2 -10   43.90    1.10   1
   2   2  -9  635.70    9.00   1
   2   2  -8  558.10   10.00   1
   2   2  -7 1967.30   32.00   1
   2   2  -6    2.30    0.60   1
   2   2  -5 1188.70   19.60   1
   2   2  -4  455.10    7.90   1
   2   2  -3  495.60    9.70   1
   2   2  -2  141.90    2.80   1
   2   2  -1  129.20    3.00   1
   2   2   0  301.10    5.50   1
   2   2   1  743.70   18.20   1
   2   2   2  205.00    4.20   1
   2   2   3 1254.90   21.80   1
   2   2   4 1663.40   28.50   1
   2   2   5 1205.10   21.50   1
   2   2   6    4.70    0.60   1
   2   2   7   18.20    0.90   1
   2   2   8  152.70    3.10   1
   2   2   9  161.60    3.90   1
   2   2  10    3.40    0.70   1
   2   2  11  110.90    3.50   1
   2   2  12   58.60    2.50   1
   2   2  13  178.10    5.30   1
   2   2  14  106.70    3.60   1
   2   2  15  106.70    3.90   1
   2   2  16    1.60    1.70   1
   2   2  17    3.90    1.50   1
   2   2  18   44.60    2.60   1
   2   2  19   50.70    2.50   1
   2   2  20  145.90    5.20   1
   2   2  21    0.70    1.80   1
   2   2  22    1.80    2.20   1
   2   2  23    4.10    2.60   1
   2   2  24   11.40    2.20   1
   2   2  25   35.60    2.90   1
   2   2  26    2.60    2.90   1
   2   2  27    0.80    1.80   1
   2   2  28   36.10    2.70   1
   2   2  29   -2.60    2.80   1
   2   3 -29   16.00    3.70   1
   2   3 -28   20.10    3.70   1
   2   3 -27   32.90    3.10   1
   2   3 -26  199.50    5.70   1
   2   3 -25   -0.20    2.30   1
   2   3 -24  347.40    9.20   1
   2   3 -23   -0.80    1.80   1
   2   3 -22  289.70    7.60   1
   2   3 -21   12.10    1.50   1
   2   3 -20   22.80    2.00   1
   2   3 -19   24.90    1.90   1
   2   3 -18   67.50    2.50   1
   2   3 -17   24.40    1.60   1
   2   3 -16  456.50   11.20   1
   2   3 -15   -1.40    1.20   1
   2   3 -14  738.70   14.40   1
   2   3 -13   71.10    1.90   1
   2   3 -12   52.70    1.50   1
   2   3 -11  294.70    5.20   1
   2   3 -10  130.00    2.70   1
   2   3  -9   37.50    1.00   1
   2   3  -8 2279.70   33.20   1
   2   3  -7  175.80    3.00   1
   2   3  -6  579.90   10.10   1
   2   3  -5   79.30    1.60   1
   2   3  -4  803.30   12.10   1
   2   3  -3  272.70    4.80   1
   2   3  -2   40.10    1.20   1
   2   3  -1  716.50   14.20   1
   2   3   0  440.90    9.10   1
   2   3   1  799.70   20.00   1
   2   3   2 1688.60   29.10   1
   2   3   3   25.10    0.90   1
   2   3   4   68.80    1.70   1
   2   3   5  287.80    5.40   1
   2   3   6  157.30    3.20   1
   2   3   7  287.30    6.60   1
   2   3   8   34.20    1.10   1
   2   3   9  802.40   19.20   1
   2   3  10    9.40    0.80   1
   2   3  11  693.50   17.60   1
   2   3  12   11.40    1.10   1
   2   3  13   22.80    1.60   1
   2   3  14    9.00    1.50   1
   2   3  15    8.60    1.60   1
   2   3  16    3.20    1.60   1
   2   3  17   51.80    2.60   1
   2   3  18   15.60    2.00   1
   2   3  19   -0.90    1.90   1
   2   3  20   17.30    2.10   1
   2   3  21   37.10    2.50   1
   2   3  22   25.60    2.40   1
   2   3  23   30.70    2.10   1
   2   3  24   14.50    2.20   1
   2   3  25   18.40    2.20   1
   2   3  26    0.60    1.80   1
   2   3  27   36.70    2.70   1
   2   3  28    0.20    2.40   1
   2   4 -28   58.40    5.30   1
   2   4 -27   66.30    4.40   1
   2   4 -26   97.00    5.90   1
   2   4 -25  121.00    5.40   1
   2   4 -24    4.60    3.30   1
   2   4 -23  119.20    3.90   1
   2   4 -22   32.70    1.90   1
   2   4 -21   82.20    3.10   1
   2   4 -20  197.10    5.50   1
   2   4 -19  178.10    4.90   1
   2   4 -18  536.10   13.10   1
   2   4 -17 1032.10   23.90   1
   2   4 -16  318.70    8.10   1
   2   4 -15  244.30    5.30   1
   2   4 -14   19.90    1.00   1
   2   4 -13   77.20    1.90   1
   2   4 -12   60.10    1.50   1
   2   4 -11  386.90    6.90   1
   2   4 -10  195.90    3.70   1
   2   4  -9  655.50   10.40   1
   2   4  -8  887.40   13.50   1
   2   4  -7  360.80    5.30   1
   2   4  -6  328.00    5.20   1
   2   4  -5  395.20    6.90   1
   2   4  -4   53.90    1.30   1
   2   4  -3  259.10    4.40   1
   2   4  -2  436.80    7.10   1
   2   4  -1 1167.80   19.50   1
   2   4   0 1528.50   30.20   1
   2   4   1 1031.10   21.40   1
   2   4   2 1563.70   26.30   1
   2   4   3  367.70    6.80   1
   2   4   4   26.10    0.90   1
   2   4   5  499.20    9.30   1
   2   4   6   81.20    2.00   1
   2   4   7  353.10    7.00   1
   2   4   8  223.10    6.90   1
   2   4   9  148.80    3.70   1
   2   4  10 1485.70   36.60   1
   2   4  11  409.80    9.00   1
   2   4  12   92.00    3.20   1
   2   4  13   56.60    2.20   1
   2   4  14   87.40    3.10   1
   2   4  15   22.50    1.90   1
   2   4  16   12.60    1.40   1
   2   4  17  320.10    7.40   1
   2   4  18   81.60    2.70   1
   2   4  19   19.50    2.00   1
   2   4  20   68.90    3.00   1
   2   4  21   -0.40    1.80   1
   2   4  22  181.40    5.60   1
   2   4  23   33.60    2.50   1
   2   4  24   54.20    3.00   1
   2   4  25   11.20    1.90   1
   2   4  26    4.00    1.80   1
   2   5 -27   38.10    4.20   1
   2   5 -26   -1.90    2.60   1
   2   5 -25   29.10    3.70   1
   2   5 -24   -3.70    3.40   1
   2   5 -23   -3.30    3.30   1
   2   5 -22   -5.10    3.30   1
   2   5 -21   24.30    3.80   1
   2   5 -20   -2.10    1.50   1
   2   5 -19  160.10    4.40   1
   2   5 -18   -1.00    1.40   1
   2   5 -17  379.40    9.20   1
   2   5 -16   -4.10    1.30   1
   2   5 -15  280.60    7.30   1
   2   5 -14  146.90    3.30   1
   2   5 -13    0.00    0.60   1
   2   5 -12   52.40    1.40   1
   2   5 -11    1.20    0.50   1
   2   5 -10  374.90    6.70   1
   2   5  -9  346.80    7.30   1
   2   5  -8  122.80    2.60   1
   2   5  -7  325.40    7.10   1
   2   5  -6   31.70    1.30   1
   2   5  -5  313.30    6.00   1
   2   5  -4   47.50    1.70   1
   2   5  -3   40.60    1.00   1
   2   5  -2   89.90    1.80   1
   2   5  -1  140.90    3.00   1
   2   5   0  108.10    2.30   1
   2   5   1 1168.00   20.40   1
   2   5   2  514.70    8.40   1
   2   5   3  444.30    7.20   1
   2   5   4  236.80    4.20   1
   2   5   5  216.30    3.90   1
   2   5   6  785.20   12.30   1
   2   5   7   -0.10    0.80   1
   2   5   8  297.30    6.00   1
   2   5   9  790.90   14.10   1
   2   5  10    0.50    0.80   1
   2   5  11  543.80   12.00   1
   2   5  12   22.90    1.50   1
   2   5  13  191.50    4.90   1
   2   5  14  426.00    9.20   1
   2   5  15  127.70    3.60   1
   2   5  16  673.50   14.50   1
   2   5  17   96.30    3.10   1
   2   5  18  224.80    5.30   1
   2   5  19  150.30    4.80   1
   2   5  20   -3.00    2.10   1
   2   5  21  183.00    5.50   1
   2   5  22   73.40    2.80   1
   2   5  23  107.40    3.90   1
   2   5  24   42.30    4.20   1
   2   5  25   -1.70    2.80   1
   2   5  26   53.80    5.00   1
   2   6 -26    5.70    2.50   1
   2   6 -25   76.70    8.90   1
   2   6 -24   27.20    3.90   1
   2   6 -23  125.70    6.20   1
   2   6 -22   87.30    4.50   1
   2   6 -21  205.40    8.20   1
   2   6 -20  271.30   10.30   1
   2   6 -19   93.70    4.50   1
   2   6 -18   37.00    3.60   1
   2   6 -17    4.00    3.10   1
   2   6 -16   44.60    3.70   1
   2   6 -15   58.30    2.40   1
   2   6 -14  178.60    5.00   1
   2   6 -12   44.60    1.50   1
   2   6 -11  182.80    3.90   1
   2   6 -10   75.30    3.80   1
   2   6  -9  106.60    5.20   1
   2   6  -8   46.20    2.80   1
   2   6  -7  257.10    7.90   1
   2   6  -6  413.30   11.50   1
   2   6  -5  230.30    6.50   1
   2   6  -4  232.40    6.20   1
   2   6  -3  880.60   17.50   1
   2   6  -2   25.30    0.80   1
   2   6  -1  252.70    5.10   1
   2   6   0   17.40    0.80   1
   2   6   1   75.50    1.70   1
   2   6   2  442.30    7.20   1
   2   6   3  116.90    2.40   1
   2   6   4  654.20   10.50   1
   2   6   5  807.00   12.70   1
   2   6   6  218.70    4.60   1
   2   6   7  936.70   16.70   1
   2   6   8    6.40    0.80   1
   2   6   9  239.40    5.00   1
   2   6  10  286.90    6.70   1
   2   6  11   55.90    2.20   1
   2   6  12  398.80    8.60   1
   2   6  13   11.10    1.90   1
   2   6  14  520.70   11.00   1
   2   6  15  574.30   12.30   1
   2   6  16   33.70    1.90   1
   2   6  17  238.80    5.70   1
   2   6  18   66.20    2.80   1
   2   6  19   88.80    3.50   1
   2   6  20  218.50    6.50   1
   2   6  21   14.00    2.60   1
   2   6  22   84.20    4.80   1
   2   6  23   82.20    5.20   1
   2   6  24    2.60    2.70   1
   2   6  25  159.20    7.70   1
   2   7 -25   25.40    3.20   1
   2   7 -24   46.80    4.20   1
   2   7 -23   23.20    3.70   1
   2   7 -22  121.60    6.10   1
   2   7 -21  164.00    6.60   1
   2   7 -20    2.00    3.60   1
   2   7 -19  305.80   11.70   1
   2   7 -18   88.50    5.00   1
   2   7 -17   31.00    2.80   1
   2   7 -16   68.40    4.40   1
   2   7 -15   43.70    3.90   1
   2   7 -14  240.40    9.50   1
   2   7 -13  249.60    9.60   1
   2   7 -12  184.30    8.10   1
   2   7 -11  225.20    9.70   1
   2   7 -10   45.10    3.90   1
   2   7  -9  333.20   13.40   1
   2   7  -8   48.90    2.90   1
   2   7  -7    5.00    2.30   1
   2   7  -6  211.40    6.60   1
   2   7  -5  366.80   10.20   1
   2   7  -4  718.60   18.90   1
   2   7  -3  401.50    8.70   1
   2   7  -2  143.80    2.60   1
   2   7  -1  348.40    6.30   1
   2   7   0    9.50    0.70   1
   2   7   1   24.50    1.00   1
   2   7   2  148.80    2.80   1
   2   7   3   47.90    1.30   1
   2   7   4  462.00    7.40   1
   2   7   5  282.20    5.60   1
   2   7   6  425.90    8.00   1
   2   7   7   90.80    2.20   1
   2   7   8   38.40    1.40   1
   2   7   9   54.40    1.60   1
   2   7  10    3.60    0.80   1
   2   7  11   39.90    1.70   1
   2   7  12   80.20    2.50   1
   2   7  13   63.60    2.30   1
   2   7  14  135.80    3.90   1
   2   7  15  100.10    3.00   1
   2   7  16  142.00    3.90   1
   2   7  17   13.10    2.00   1
   2   7  18   26.90    3.20   1
   2   7  19    2.90    5.60   1
   2   7  20   18.60    3.40   1
   2   7  21   14.70    2.60   1
   2   7  22    0.80    3.30   1
   2   7  23   11.70    3.70   1
   2   7  24    1.40    2.90   1
   2   8 -24   10.50    4.40   1
   2   8 -23   17.00    3.50   1
   2   8 -22  117.20    5.30   1
   2   8 -21   29.50    3.80   1
   2   8 -20  440.00   15.50   1
   2   8 -19   40.20    3.70   1
   2   8 -18  205.10    9.10   1
   2   8 -17   99.00    4.30   1
   2   8 -16   36.90    3.80   1
   2   8 -15   12.50    3.10   1
   2   8 -14  169.70    6.60   1
   2   8 -13   44.80    3.80   1
   2   8 -12  516.60   18.00   1
   2   8 -11   34.40    4.10   1
   2   8 -10  683.80   25.30   1
   2   8  -9   81.10    5.20   1
   2   8  -8  381.20   15.00   1
   2   8  -7  133.60    6.20   1
   2   8  -6   78.90    5.40   1
   2   8  -5  324.20   13.10   1
   2   8  -4  518.50   14.20   1
   2   8  -3   59.90    4.20   1
   2   8  -2  451.50    8.20   1
   2   8  -1  122.40    3.00   1
   2   8   0  153.80    3.00   1
   2   8   1   79.70    1.80   1
   2   8   2    7.30    0.60   1
   2   8   3  269.90    4.60   1
   2   8   4  203.00    3.60   1
   2   8   5  192.10    4.00   1
   2   8   6  407.40    7.90   1
   2   8   7    2.10    1.20   1
   2   8   8  220.00    5.00   1
   2   8   9    8.20    1.00   1
   2   8  10   72.20    2.30   1
   2   8  11   13.40    1.20   1
   2   8  12   -2.10    1.10   1
   2   8  13   17.60    2.10   1
   2   8  14    3.60    1.40   1
   2   8  15    2.50    2.10   1
   2   8  16    1.80    1.90   1
   2   8  17   10.90    2.00   1
   2   8  18   -0.70    2.80   1
   2   8  19   28.70    4.00   1
   2   8  20    7.70    3.10   1
   2   8  21    2.90    3.50   1
   2   8  22   -3.80    3.40   1
   2   8  23    7.50    3.40   1
   2   9 -23    9.40    2.40   1
   2   9 -22    0.30    3.30   1
   2   9 -21  135.40    6.20   1
   2   9 -20    8.80    3.40   1
   2   9 -19  159.50    6.80   1
   2   9 -18   86.60    4.90   1
   2   9 -17   51.10    3.80   1
   2   9 -16   18.10    2.60   1
   2   9 -15   13.40    3.30   1
   2   9 -14   22.20    3.80   1
   2   9 -13   66.20    4.00   1
   2   9 -12   66.00    3.30   1
   2   9 -11   98.70    4.90   1
   2   9 -10  151.70    6.90   1
   2   9  -9  180.60    7.90   1
   2   9  -8   28.60    2.80   1
   2   9  -7   22.40    2.60   1
   2   9  -6   51.80    3.60   1
   2   9  -5  119.70    5.60   1
   2   9  -4  138.10    5.80   1
   2   9  -3  145.20    7.30   1
   2   9  -2  464.40   12.30   1
   2   9  -1  377.70   10.00   1
   2   9   0  161.40    5.90   1
   2   9   1  580.50   12.20   1
   2   9   2   26.90    3.20   1
   2   9   3  394.40    8.50   1
   2   9   4   55.20    2.60   1
   2   9   5   38.50    1.60   1
   2   9   6  151.10    3.90   1
   2   9   7   11.90    1.10   1
   2   9   8  169.80    5.30   1
   2   9   9  132.20    4.20   1
   2   9  10   56.80    2.50   1
   2   9  11  101.10    3.40   1
   2   9  12   17.80    2.00   1
   2   9  13   58.10    2.80   1
   2   9  14   97.90    3.70   1
   2   9  15   -3.40    1.40   1
   2   9  16   47.50    2.70   1
   2   9  17    1.90    2.80   1
   2   9  18   49.50    3.60   1
   2   9  19   62.50    4.00   1
   2   9  20   40.40    6.40   1
   2   9  21   14.60    3.30   1
   2   9  22   22.80    4.20   1
   2  10 -21   34.20    3.50   1
   2  10 -20   29.40    3.40   1
   2  10 -19   47.20    3.70   1
   2  10 -18    3.10    2.80   1
   2  10 -17   44.90    3.70   1
   2  10 -16    1.90    3.20   1
   2  10 -15   10.10    3.20   1
   2  10 -14    8.40    3.00   1
   2  10 -13   96.70    4.60   1
   2  10 -12   40.20    3.50   1
   2  10 -11  155.10    7.10   1
   2  10 -10   83.20    4.30   1
   2  10  -9   49.10    3.40   1
   2  10  -8   44.70    3.30   1
   2  10  -7   32.50    2.80   1
   2  10  -6   23.80    2.90   1
   2  10  -5  114.80    5.50   1
   2  10  -4   91.70    7.90   1
   2  10  -3  890.30   31.30   1
   2  10  -2   32.60    3.90   1
   2  10  -1  312.10   11.30   1
   2  10   0  116.40    4.80   1
   2  10   1   74.30    3.50   1
   2  10   2    8.70    1.60   1
   2  10   3   83.00    2.50   1
   2  10   4   69.20    3.30   1
   2  10   5  596.30   15.30   1
   2  10   6   81.90    3.90   1
   2  10   7  632.30   15.60   1
   2  10   8   86.20    3.40   1
   2  10   9  509.60   12.90   1
   2  10  10    6.10    1.70   1
   2  10  11   10.90    1.60   1
   2  10  12   20.70    2.00   1
   2  10  13  217.10    6.60   1
   2  10  14   -3.40    2.30   1
   2  10  15  254.10    9.30   1
   2  10  16   -3.30    2.50   1
   2  10  17   96.50    4.70   1
   2  10  18   -1.00    2.80   1
   2  10  19   57.50    4.00   1
   2  10  20   -1.40    2.10   1
   2  10  21    1.80    2.70   1
   2  11 -20   52.30    3.90   1
   2  11 -19   27.60    3.10   1
   2  11 -18   20.40    2.90   1
   2  11 -17    5.10    2.70   1
   2  11 -16   10.70    3.10   1
   2  11 -15    4.90    4.30   1
   2  11 -14   37.10    3.30   1
   2  11 -13   29.60    3.20   1
   2  11 -12  156.80    6.10   1
   2  11 -11   24.10    3.50   1
   2  11 -10   83.40    4.40   1
   2  11  -9   11.70    2.10   1
   2  11  -8   49.00    3.30   1
   2  11  -7    6.10    2.00   1
   2  11  -6    2.10    1.90   1
   2  11  -5   18.30    3.90   1
   2  11  -4  356.80   13.60   1
   2  11  -3   99.80    5.60   1
   2  11  -2  333.00   12.70   1
   2  11   8  446.20   15.30   1
   2  11   9   13.70    2.00   1
   2  11  10   95.80    4.20   1
   2  11  11   -3.60    1.80   1
   2  11  12    4.30    2.20   1
   2  11  13   -0.60    3.20   1
   2  11  14  213.70    8.00   1
   2  11  15   -2.00    2.30   1
   2  11  16  181.60    7.20   1
   2  11  17   -2.90    2.50   1
   2  11  18  125.10    5.80   1
   2  11  19    3.20    2.60   1
   2  12 -18   14.40    2.30   1
   2  12 -17   13.80    1.90   1
   2  12 -16    7.80    2.30   1
   2  12 -15    0.60    2.60   1
   2  12 -14   49.20    3.50   1
   2  12 -13    1.50    2.30   1
   2  12 -12   75.30    4.10   1
   2  12 -11   61.60    3.50   1
   2  12 -10  131.30    5.40   1
   2  12  -9   12.50    2.60   1
   2  12  -8   61.50    7.70   1
   3   0 -30   -0.60    2.50   1
   3   0 -29    3.10    3.80   1
   3   0 -28   36.50    3.60   1
   3   0 -27   -1.10    2.80   1
   3   0 -26   41.10    3.50   1
   3   0 -25    0.30    2.60   1
   3   0 -24    8.50    2.80   1
   3   0 -23    0.70    2.60   1
   3   0 -22    4.20    2.50   1
   3   0 -21    2.50    2.80   1
   3   0 -20   76.00    4.00   1
   3   0 -19    1.60    2.40   1
   3   0 -18    7.40    2.60   1
   3   0 -17    0.40    2.20   1
   3   0 -16   13.00    2.60   1
   3   0 -15    0.90    1.60   1
   3   0 -14   29.10    2.50   1
   3   0 -13    0.20    2.00   1
   3   0 -12  220.80    8.30   1
   3   0 -11   -2.00    1.30   1
   3   0 -10  704.60   16.80   1
   3   0  -8  412.70   10.80   1
   3   0  -7    1.10    1.00   1
   3   0  -6   11.40    1.10   1
   3   0  -5   -1.90    0.80   1
   3   0  -4 1334.20   30.70   1
   3   0  -3    4.50    1.10   1
   3   0  -2  435.00   11.00   1
   3   0  -1   -0.70    0.70   1
   3   0   0 1803.90   41.50   1
   3   0   1   -0.40    0.80   1
   3   0   2  744.00   18.30   1
   3   0   3   -0.70    0.80   1
   3   0   4    8.00    1.00   1
   3   0   5   -0.20    0.80   1
   3   0   7    1.30    0.80   1
   3   0   9   -1.20    1.20   1
   3   0  10  296.20   12.40   1
   3   0  11   -2.10    1.50   1
   3   0  12  203.90   10.00   1
   3   0  13    1.80    2.30   1
   3   0  14   -0.60    2.40   1
   3   0  15   -0.90    1.80   1
   3   0  16  616.40   27.10   1
   3   0  17   -7.10    3.20   1
   3   0  18  433.90   20.60   1
   3   0  19   -1.00    2.00   1
   3   0  20  289.20   14.50   1
   3   0  21   -0.70    3.50   1
   3   0  22   15.20    3.60   1
   3   0  23   -5.90    3.40   1
   3   0  24  140.70    8.10   1
   3   0  25   -1.60    2.40   1
   3   0  26   51.10    4.50   1
   3   0  27   -1.40    2.50   1
   3   0  28  260.10   10.90   1
   3   1 -30   11.10    1.80   1
   3   1 -29    7.70    1.60   1
   3   1 -28   40.60    2.10   1
   3   1 -27    0.50    1.90   1
   3   1 -26  114.30    3.90   1
   3   1 -25   18.60    2.00   1
   3   1 -24   28.70    2.10   1
   3   1 -23   14.90    2.00   1
   3   1 -22   58.80    2.60   1
   3   1 -21    0.40    1.80   1
   3   1 -20  217.20    5.80   1
   3   1 -19   -1.10    2.00   1
   3   1 -18  540.10   12.90   1
   3   1 -17    8.70    1.40   1
   3   1 -16  150.40    4.20   1
   3   1 -15   14.50    1.40   1
   3   1 -14   15.40    1.70   1
   3   1 -13   76.50    2.10   1
   3   1 -12  626.60   11.00   1
   3   1 -11   32.70    1.30   1
   3   1 -10 1677.50   28.20   1
   3   1  -9  169.20    4.10   1
   3   1  -8 1834.10   31.20   1
   3   1  -7   34.20    1.20   1
   3   1  -6  155.60    3.20   1
   3   1  -5  131.60    2.90   1
   3   1  -4  140.10    2.70   1
   3   1  -3  546.00    9.50   1
   3   1  -2 1526.70   24.70   1
   3   1  -1  291.30    5.30   1
   3   1   0 1492.90   25.50   1
   3   1   1 1013.80   17.60   1
   3   1   2  222.50    4.80   1
   3   1   3  301.10    7.00   1
   3   1   4   -0.30    0.60   1
   3   1   5   17.20    0.80   1
   3   1   6  456.60   12.70   1
   3   1   7  480.00   10.60   1
   3   1   8  538.30   14.70   1
   3   1   9  354.30   10.50   1
   3   1  10  543.60   15.40   1
   3   1  11   64.30    2.70   1
   3   1  12  123.00    4.50   1
   3   1  13   98.70    3.60   1
   3   1  14   59.20    3.10   1
   3   1  15  171.40    5.80   1
   3   1  16  119.70    4.70   1
   3   1  17  411.80   11.90   1
   3   1  18   94.10    4.20   1
   3   1  19  190.00    6.40   1
   3   1  20   11.90    2.40   1
   3   1  21   29.10    2.50   1
   3   1  22    7.10    2.00   1
   3   1  23   91.30    4.40   1
   3   1  24    1.80    2.60   1
   3   1  25   41.90    3.00   1
   3   1  26   25.50    2.70   1
   3   1  27  115.90    4.30   1
   3   1  28   17.30    5.30   1
   3   2 -29   69.90    3.80   1
   3   2 -28   -1.70    1.70   1
   3   2 -27  201.00    5.70   1
   3   2 -26   50.60    2.60   1
   3   2 -25  180.20    5.30   1
   3   2 -24   51.20    2.50   1
   3   2 -23   18.40    2.50   1
   3   2 -22    2.00    1.80   1
   3   2 -21  402.10    9.80   1
   3   2 -20   46.10    2.30   1
   3   2 -19  788.90   18.30   1
   3   2 -18   14.00    1.70   1
   3   2 -17  824.60   19.60   1
   3   2 -16   19.50    1.90   1
   3   2 -15   47.30    2.00   1
   3   2 -14  169.90    4.80   1
   3   2 -13  339.10    5.60   1
   3   2 -12   -0.60    0.70   1
   3   2 -11 1617.60   27.00   1
   3   2 -10   24.80    1.00   1
   3   2  -9 2209.00   41.70   1
   3   2  -8  434.20    8.10   1
   3   2  -7 1449.60   24.40   1
   3   2  -6  116.00    2.90   1
   3   2  -5   75.90    1.80   1
   3   2  -4   81.40    1.90   1
   3   2  -3  405.80    7.10   1
   3   2  -2   28.90    1.00   1
   3   2  -1 1550.20   25.60   1
   3   2   0  264.40    5.10   1
   3   2   1 1050.10   20.40   1
   3   2   2  372.50    9.90   1
   3   2   3  222.30    5.10   1
   3   2   4   16.40    0.80   1
   3   2   5   16.90    0.80   1
   3   2   6  272.90    6.70   1
   3   2   7  125.40    3.40   1
   3   2   8 1558.00   40.70   1
   3   2   9  114.90    4.30   1
   3   2  10  296.50    8.80   1
   3   2  11  394.20   11.00   1
   3   2  12    1.10    1.30   1
   3   2  13   37.90    2.20   1
   3   2  14   -0.90    1.70   1
   3   2  15  146.80    4.90   1
   3   2  16  285.90    8.10   1
   3   2  17  306.40    8.30   1
   3   2  18   46.50    2.40   1
   3   2  19   90.90    3.80   1
   3   2  20    8.80    2.00   1
   3   2  21   33.00    2.20   1
   3   2  22   22.30    2.30   1
   3   2  23    5.70    1.90   1
   3   2  24   16.80    2.50   1
   3   2  25    1.30    2.20   1
   3   2  26    0.70    2.00   1
   3   2  27   18.50    2.60   1
   3   2  28   -0.50    2.50   1
   3   3 -29   25.90    2.80   1
   3   3 -28  114.20    5.70   1
   3   3 -27   29.00    3.90   1
   3   3 -26   96.30    3.30   1
   3   3 -25   74.50    3.00   1
   3   3 -24   -1.40    1.50   1
   3   3 -23   46.70    2.40   1
   3   3 -22  158.60    4.40   1
   3   3 -21   77.80    3.00   1
   3   3 -20  428.80   10.50   1
   3   3 -19   -2.40    1.50   1
   3   3 -18  539.70   13.40   1
   3   3 -17  209.90    5.70   1
   3   3 -16  302.80    7.70   1
   3   3 -15  372.60    9.30   1
   3   3 -14   96.80    2.20   1
   3   3 -13  724.00   11.40   1
   3   3 -12 1028.30   15.60   1
   3   3 -11   27.50    1.10   1
   3   3 -10  896.50   15.40   1
   3   3  -9   63.20    1.60   1
   3   3  -8 3073.90   49.40   1
   3   3  -7  466.30    8.60   1
   3   3  -6   88.00    2.00   1
   3   3  -5  242.50    5.00   1
   3   3  -4  909.90   15.20   1
   3   3  -3   94.00    1.90   1
   3   3  -2 1630.30   27.00   1
   3   3  -1  246.90    4.60   1
   3   3   0 2077.40   34.70   1
   3   3   1  435.40   11.40   1
   3   3   2 1433.10   33.70   1
   3   3   3    5.10    0.60   1
   3   3   4   71.10    2.10   1
   3   3   5 1263.90   25.60   1
   3   3   6  549.10   12.30   1
   3   3   7   44.50    1.80   1
   3   3   8  794.20   21.40   1
   3   3   9   23.70    1.60   1
   3   3  10  285.70    7.80   1
   3   3  11   16.80    1.60   1
   3   3  12   35.90    2.10   1
   3   3  13   67.10    2.60   1
   3   3  14   58.70    2.40   1
   3   3  15  308.10    8.20   1
   3   3  16   79.20    2.90   1
   3   3  17   10.50    2.30   1
   3   3  18  107.80    4.10   1
   3   3  19    0.40    1.90   1
   3   3  20    2.90    2.00   1
   3   3  21   52.90    2.80   1
   3   3  22   -0.70    1.80   1
   3   3  23   38.50    2.50   1
   3   3  24    1.50    1.90   1
   3   3  25   21.30    2.30   1
   3   3  26   15.70    2.30   1
   3   3  27   27.80    3.40   1
   3   3  28    6.40    2.40   1
   3   4 -28    9.20    3.30   1
   3   4 -27   75.40    4.80   1
   3   4 -26   22.20    3.70   1
   3   4 -25   -0.70    2.60   1
   3   4 -24   26.10    3.60   1
   3   4 -23    1.60    3.50   1
   3   4 -22   41.00    2.20   1
   3   4 -21  123.10    4.00   1
   3   4 -20   32.90    2.10   1
   3   4 -19   77.50    2.70   1
   3   4 -18    1.20    1.30   1
   3   4 -17   34.20    2.50   1
   3   4 -16   32.20    1.80   1
   3   4 -15   68.80    2.40   1
   3   4 -14  414.90    7.50   1
   3   4 -13  650.40   11.20   1
   3   4 -12  529.70    8.30   1
   3   4 -11  580.20    9.20   1
   3   4 -10    0.80    0.50   1
   3   4  -9  337.90    6.20   1
   3   4  -8    2.30    0.60   1
   3   4  -7  199.00    4.60   1
   3   4  -6  338.20    5.40   1
   3   4  -5  503.00    7.90   1
   3   4  -4  410.80    7.10   1
   3   4  -3  197.80    3.60   1
   3   4  -2 2428.40   45.20   1
   3   4  -1  267.50    6.20   1
   3   4   0  424.70    7.80   1
   3   4   1  268.60    5.70   1
   3   4   2    9.10    0.70   1
   3   4   3   88.30    2.10   1
   3   4   4  213.40    5.00   1
   3   4   5  296.40    6.60   1
   3   4   6  867.30   15.40   1
   3   4   7  560.50   12.60   1
   3   4   8  357.10    8.70   1
   3   4   9   84.30    2.90   1
   3   4  10  225.00    6.60   1
   3   4  11   37.90    1.80   1
   3   4  12   17.50    1.60   1
   3   4  13   44.70    2.40   1
   3   4  14  373.70   10.40   1
   3   4  15   64.20    3.00   1
   3   4  17  132.10    4.30   1
   3   4  18   81.80    3.50   1
   3   4  19   -1.20    1.80   1
   3   4  20    7.20    1.90   1
   3   4  21   24.20    2.20   1
   3   4  22   27.90    2.30   1
   3   4  23   43.70    2.70   1
   3   4  24   27.90    2.30   1
   3   4  25    6.00    2.50   1
   3   4  26   37.10    3.00   1
   3   5 -27    2.10    3.50   1
   3   5 -26   -3.60    3.40   1
   3   5 -25   15.80    2.60   1
   3   5 -24   12.90    3.80   1
   3   5 -23    0.10    3.30   1
   3   5 -22   16.00    3.70   1
   3   5 -21    2.20    4.20   1
   3   5 -20   20.20    3.50   1
   3   5 -19   -2.50    1.40   1
   3   5 -18   46.40    2.00   1
   3   5 -17   19.70    1.30   1
   3   5 -16   87.00    2.90   1
   3   5 -15    8.30    1.10   1
   3   5 -14   10.30    0.80   1
   3   5 -13  172.00    3.40   1
   3   5 -12   31.50    0.90   1
   3   5 -11   37.80    1.00   1
   3   5 -10    3.80    0.50   1
   3   5  -9   64.50    1.40   1
   3   5  -8   31.80    1.00   1
   3   5  -7   11.10    0.50   1
   3   5  -6  293.50    8.30   1
   3   5  -5    8.10    0.50   1
   3   5  -4   81.10    1.70   1
   3   5  -3 1379.20   20.60   1
   3   5  -2   13.00    0.80   1
   3   5  -1 1197.90   18.20   1
   3   5   0   28.20    0.90   1
   3   5   1  365.20    7.60   1
   3   5   2   82.10    2.00   1
   3   5   3    7.20    0.70   1
   3   5   4  455.90    8.50   1
   3   5   5   85.60    2.20   1
   3   5   6   79.70    2.20   1
   3   5   7  532.50   11.40   1
   3   5   8  190.40    4.80   1
   3   5   9  434.60   11.90   1
   3   5  10  265.00    7.50   1
   3   5  11  289.50    8.10   1
   3   5  12  136.50    4.10   1
   3   5  13  184.10    5.60   1
   3   5  14  102.50    3.40   1
   3   5  15   95.50    3.40   1
   3   5  16  261.50    7.40   1
   3   5  17  224.70    5.90   1
   3   5  18    1.10    1.40   1
   3   5  19  112.40    5.10   1
   3   5  20  108.00    4.30   1
   3   5  21   18.10    1.90   1
   3   5  22  184.70    6.10   1
   3   5  23   25.50    2.10   1
   3   5  24   86.40    6.00   1
   3   5  25   72.90    6.10   1
   3   6 -26   -0.90    4.00   1
   3   6 -25   12.00    2.90   1
   3   6 -24   16.30    3.50   1
   3   6 -23    3.20    3.60   1
   3   6 -22   37.30    3.20   1
   3   6 -21    5.70    3.50   1
   3   6 -20   69.90    4.00   1
   3   6 -19   50.10    4.00   1
   3   6 -18   -5.10    2.30   1
   3   6 -17   50.70    4.20   1
   3   6 -16   36.30   13.20   1
   3   6 -15    1.30    3.20   1
   3   6 -14   72.00    2.50   1
   3   6 -13    6.10    0.80   1
   3   6 -12   12.30    0.80   1
   3   6 -11   56.40    1.60   1
   3   6 -10    7.70    2.40   1
   3   6  -9  233.20    7.40   1
   3   6  -8   71.40    3.10   1
   3   6  -7  718.10   18.50   1
   3   6  -6  248.40    7.70   1
   3   6  -5  174.20    5.50   1
   3   6  -4   65.50    1.50   1
   3   6  -3   21.20    0.80   1
   3   6  -2   64.80    1.40   1
   3   6  -1  249.30    4.20   1
   3   6   0    7.30    0.50   1
   3   6   1  384.60    6.40   1
   3   6   2  202.90    3.80   1
   3   6   3  965.90   15.60   1
   3   6   4   55.50    1.50   1
   3   6   5  150.50    3.50   1
   3   6   6   11.10    0.90   1
   3   6   7   18.40    1.40   1
   3   6   8  118.70    2.80   1
   3   6   9  269.70    6.60   1
   3   6  10  555.80   12.00   1
   3   6  11  449.80   10.20   1
   3   6  12   24.80    1.70   1
   3   6  13   63.20    2.40   1
   3   6  14    7.80    1.40   1
   3   6  15  256.90    6.40   1
   3   6  16   27.50    2.00   1
   3   6  17    3.90    1.70   1
   3   6  18   97.30    3.40   1
   3   6  19  149.70    4.90   1
   3   6  20  126.80    4.80   1
   3   6  21   71.50    4.90   1
   3   6  22   -4.90    3.80   1
   3   6  23   57.50    4.80   1
   3   6  24   28.00    4.40   1
   3   7 -25   68.20    4.90   1
   3   7 -24    8.60    2.70   1
   3   7 -23  121.00    6.70   1
   3   7 -22   16.10    3.90   1
   3   7 -21   75.70    4.10   1
   3   7 -20  154.60    7.00   1
   3   7 -19   -4.80    3.30   1
   3   7 -18  346.90   12.60   1
   3   7 -17  144.80    6.40   1
   3   7 -16   51.90    3.90   1
   3   7 -15  544.30   20.70   1
   3   7 -14   -2.10    3.20   1
   3   7 -13  396.90   15.30   1
   3   7 -12  159.10    7.60   1
   3   7 -11   23.50    3.30   1
   3   7 -10  396.70   11.60   1
   3   7  -9   48.40    3.50   1
   3   7  -8  318.90   10.10   1
   3   7  -7  577.90   16.30   1
   3   7  -6  174.80    5.60   1
   3   7  -5  853.80   21.40   1
   3   7  -4    5.20    1.90   1
   3   7  -3  128.50    3.30   1
   3   7  -2  102.30    2.20   1
   3   7  -1   16.70    0.70   1
   3   7   0  101.00    2.70   1
   3   7   1  216.60    4.50   1
   3   7   2  356.70    6.00   1
   3   7   3  778.10   12.30   1
   3   7   4  317.60    5.70   1
   3   7   5  554.60   10.50   1
   3   7   6   36.00    1.30   1
   3   7   7  128.60    3.00   1
   3   7   8   49.90    1.80   1
   3   7   9    6.70    1.20   1
   3   7  10  233.80    5.40   1
   3   7  11  208.40    5.00   1
   3   7  12   43.10    2.10   1
   3   7  13  142.60    4.00   1
   3   7  14    4.10    1.40   1
   3   7  15  105.00    3.20   1
   3   7  16   -0.40    1.30   1
   3   7  17    1.10    1.90   1
   3   7  18  210.00    8.40   1
   3   7  19  117.70    6.00   1
   3   7  20  127.50    5.80   1
   3   7  21   31.70    4.00   1
   3   7  22    8.20    2.60   1
   3   7  23   52.80    4.60   1
   3   8 -24  145.00    6.90   1
   3   8 -23   -0.10    3.60   1
   3   8 -22  105.50    5.60   1
   3   8 -21    8.50    2.60   1
   3   8 -20   46.00    4.20   1
   3   8 -19   86.70    4.70   1
   3   8 -18   70.90    4.30   1
   3   8 -17   83.90    4.80   1
   3   8 -16  433.00   15.00   1
   3   8 -15    0.30    3.10   1
   3   8 -14  573.90   21.10   1
   3   8 -13   26.20    3.40   1
   3   8 -12  438.20   16.30   1
   3   8 -11  269.30   11.10   1
   3   8 -10   -0.20    3.10   1
   3   8  -9  236.90   10.20   1
   3   8  -8  223.10    7.40   1
   3   8  -6 1180.00   30.50   1
   3   8  -5   26.20    2.50   1
   3   8  -4  705.10   25.50   1
   3   8  -3  223.40    7.00   1
   3   8  -2  310.80    5.60   1
   3   8  -1  144.30    3.60   1
   3   8   0   63.80    2.00   1
   3   8   1   88.30    2.20   1
   3   8   2  272.50    5.20   1
   3   8   3    8.70    1.20   1
   3   8   4  534.70   10.00   1
   3   8   5   65.20    2.30   1
   3   8   6  161.80    4.00   1
   3   8   7  166.70    4.20   1
   3   8   8    0.00    1.10   1
   3   8   9   72.90    2.30   1
   3   8  10   64.80    2.10   1
   3   8  11    3.70    1.30   1
   3   8  12   91.10    2.70   1
   3   8  13   19.00    1.50   1
   3   8  14   96.00    3.40   1
   3   8  15    8.20    1.90   1
   3   8  16   26.10    2.40   1
   3   8  17   24.50    2.40   1
   3   8  18   38.00    3.50   1
   3   8  19   16.40    2.50   1
   3   8  20   -2.40    3.10   1
   3   8  21    2.90    4.40   1
   3   8  22   18.70    3.60   1
   3   9 -22   11.80    3.60   1
   3   9 -21  121.90    5.40   1
   3   9 -20    0.40    4.40   1
   3   9 -19    6.10    3.60   1
   3   9 -18   17.90    3.50   1
   3   9 -17  216.30    8.30   1
   3   9 -16    2.90    3.30   1
   3   9 -15  255.70   10.10   1
   3   9 -14    8.30    3.20   1
   3   9 -13  258.30   10.60   1
   3   9 -12   34.50    3.40   1
   3   9 -11  203.20    9.00   1
   3   9 -10   42.50    3.70   1
   3   9  -9   21.30    3.00   1
   3   9  -8   10.10    4.30   1
   3   9  -7  279.40    8.80   1
   3   9  -6   39.40    4.00   1
   3   9  -5  528.10   14.90   1
   3   9  -4  136.10    5.60   1
   3   9  -3  440.10   11.90   1
   3   9  -2  140.50    6.30   1
   3   9  -1   16.80    2.10   1
   3   9   0   11.00    0.90   1
   3   9   1   32.20    1.30   1
   3   9   2   26.30    1.40   1
   3   9   3   71.70    2.60   1
   3   9   4  314.20    7.70   1
   3   9   5  274.90    6.40   1
   3   9   6  192.90    4.60   1
   3   9   7   45.60    1.90   1
   3   9   8   26.30    1.50   1
   3   9   9    7.60    1.70   1
   3   9  10   34.00    2.00   1
   3   9  11   22.50    2.10   1
   3   9  12  141.40    4.90   1
   3   9  13   55.00    2.60   1
   3   9  14   93.90    3.80   1
   3   9  15   70.80    3.20   1
   3   9  16   19.10    2.40   1
   3   9  17    3.40    3.30   1
   3   9  18    9.00    3.00   1
   3   9  19    3.60    3.00   1
   3   9  20   21.40    3.40   1
   3   9  21    0.40    3.20   1
   3  10 -21   -2.20    3.00   1
   3  10 -20    8.40    2.30   1
   3  10 -19    1.30    3.00   1
   3  10 -18   30.90    3.40   1
   3  10 -17   -0.60    3.00   1
   3  10 -16   95.40    4.90   1
   3  10 -15   87.90    5.10   1
   3  10 -14   37.60    3.50   1
   3  10 -13   -0.30    2.80   1
   3  10 -12    9.10    1.90   1
   3  10 -11    0.00    2.50   1
   3  10 -10   26.80    4.20   1
   3  10  -9   69.90    4.20   1
   3  10  -8   78.70    4.60   1
   3  10  -7  256.10    9.90   1
   3  10  -6   98.10    5.00   1
   3  10  -5  145.40    6.70   1
   3  10  -4  172.50    5.60   1
   3  10  -3  192.80    6.40   1
   3  10  -2    3.80    1.60   1
   3  10  -1   13.00    1.90   1
   3  10   0   25.30    5.10   1
   3  10   1  160.20    5.20   1
   3  10   2    4.60    1.60   1
   3  10   3  149.60    5.20   1
   3  10   4   30.40    2.40   1
   3  10   5  133.00    5.40   1
   3  10   6   41.80    2.70   1
   3  10   7    2.70    2.10   1
   3  10   8    0.70    1.80   1
   3  10   9   56.60    2.80   1
   3  10  10   23.70    2.50   1
   3  10  11  181.50    5.50   1
   3  10  12   20.90    2.40   1
   3  10  13  244.90    7.40   1
   3  10  14   13.50    2.20   1
   3  10  15   50.30    3.20   1
   3  10  16    2.10    2.10   1
   3  10  17    2.70    2.90   1
   3  10  18   -0.40    2.60   1
   3  10  19   43.00    3.60   1
   3  10  20    0.20    2.50   1
   3  11 -19   -2.90    2.40   1
   3  11 -18    3.60    2.60   1
   3  11 -17   -0.80    1.70   1
   3  11 -16   40.70    3.50   1
   3  11 -15   14.60    2.80   1
   3  11 -14   28.20    3.40   1
   3  11 -13  101.60    5.40   1
   3  11 -12    8.30    2.70   1
   3  11 -11   27.10    3.00   1
   3  11 -10   -0.30    2.30   1
   3  11  -9   13.20    2.80   1
   3  11  -8   48.20    3.20   1
   3  11  -7   14.40    2.70   1
   3  11  -6   89.10    4.70   1
   3  11  -5   30.40    2.60   1
   3  11  -4   81.20    4.40   1
   3  11  -3   82.30    4.30   1
   3  11  -2  106.50    5.20   1
   3  11  -1   17.20    2.50   1
   3  11   0  159.50    9.30   1
   3  11   1   62.40    5.30   1
   3  11   2  124.50    7.10   1
   3  11   3   26.40    6.10   1
   3  11   4  147.50    7.20   1
   3  11   5    5.30    5.30   1
   3  11   6  149.90    8.50   1
   3  11   7   12.90    4.30   1
   3  11   8   54.40    5.50   1
   3  11   9   35.90    4.90   1
   3  11  10   11.70    2.90   1
   3  11  11    9.90    2.10   1
   3  11  12   76.00    3.60   1
   3  11  13    9.40    2.10   1
   3  11  14  102.40    4.30   1
   3  11  15   -2.90    2.00   1
   3  11  16    4.80    2.90   1
   3  11  17   -0.80    2.60   1
   3  11  18    1.80    2.70   1
   3  11  19   -0.20    3.60   1
   3  12 -18   38.80    2.70   1
   3  12 -17    2.30    1.80   1
   3  12 -16   94.40    4.30   1
   3  12 -15   32.60    2.90   1
   3  12 -14  213.40    8.30   1
   3  12 -13    5.60    2.40   1
   3  12 -12  109.50    5.30   1
   3  12 -11   -0.60    2.20   1
   3  12 -10    0.60    2.00   1
   3  12  -9   -0.70    2.00   1
   3  12  -8   96.30    5.10   1
   3  12  -7    0.40    4.30   1
   4   0 -30   21.10    2.70   1
   4   0 -29   -0.30    1.70   1
   4   0 -28   16.70    3.10   1
   4   0 -27   -3.60    2.60   1
   4   0 -26    9.30    2.80   1
   4   0 -25    1.10    2.70   1
   4   0 -24   15.10    2.10   1
   4   0 -23    0.90    2.60   1
   4   0 -22   41.30    3.30   1
   4   0 -21   -3.70    2.60   1
   4   0 -20   96.70    4.50   1
   4   0 -19    0.90    2.70   1
   4   0 -18    9.40    2.50   1
   4   0 -17    2.00    3.50   1
   4   0 -16   -1.70    2.20   1
   4   0 -15    0.60    0.90   1
   4   0 -14   95.30    4.30   1
   4   0 -13    0.10    2.20   1
   4   0 -12    2.20    2.00   1
   4   0 -10  149.10    6.80   1
   4   0  -9   -1.30    1.80   1
   4   0  -8   75.90    2.60   1
   4   0  -7    3.00    1.20   1
   4   0  -6  359.70    9.30   1
   4   0  -5    1.30    0.90   1
   4   0  -4   89.00    2.90   1
   4   0  -3    8.30    1.50   1
   4   0  -2  294.30    7.40   1
   4   0  -1    2.40    1.00   1
   4   0   0   28.30    1.30   1
   4   0   1    2.50    0.90   1
   4   0   2  252.10    6.80   1
   4   0   3    2.80    0.90   1
   4   0   5    3.70    1.40   1
   4   0   6 1660.60   59.10   1
   4   0   7   -1.10    1.10   1
   4   0   8  203.70    9.10   1
   4   0   9   -1.50    1.60   1
   4   0  10    4.70    1.80   1
   4   0  11   -1.90    1.90   1
   4   0  12  645.30   22.80   1
   4   0  13   -2.70    2.20   1
   4   0  14   87.00    4.10   1
   4   0  15   -5.60    2.30   1
   4   0  16  510.70   18.80   1
   4   0  17   -1.80    1.70   1
   4   0  18   26.10    2.30   1
   4   0  19   -1.70    2.80   1
   4   0  20   50.10    3.30   1
   4   0  21   -1.60    1.90   1
   4   0  22  236.90   10.10   1
   4   0  23   -1.60    3.30   1
   4   0  24  176.90    7.80   1
   4   0  25   -3.80    2.90   1
   4   0  26    8.80    3.00   1
   4   0  27   -1.90    1.80   1
   4   1 -30   -0.70    1.90   1
   4   1 -29   17.30    2.00   1
   4   1 -28    0.90    1.40   1
   4   1 -27    1.20    2.00   1
   4   1 -26   11.90    1.70   1
   4   1 -25   66.00    2.80   1
   4   1 -24   16.90    2.30   1
   4   1 -23   46.60    2.20   1
   4   1 -22   73.30    3.00   1
   4   1 -21  124.30    3.90   1
   4   1 -20  105.90    3.50   1
   4   1 -19   20.20    1.80   1
   4   1 -18   46.50    2.30   1
   4   1 -17    8.40    1.70   1
   4   1 -16  244.80    6.50   1
   4   1 -15   16.30    1.20   1
   4   1 -14  274.50    5.90   1
   4   1 -13    4.80    1.60   1
   4   1 -12  743.80   17.70   1
   4   1 -11   15.90    1.40   1
   4   1 -10   98.50    2.80   1
   4   1  -9   16.60    1.50   1
   4   1  -8    1.30    0.80   1
   4   1  -7  596.50   11.80   1
   4   1  -6  330.90    7.00   1
   4   1  -5    7.20    0.70   1
   4   1  -4 1266.40   20.90   1
   4   1  -3  162.00    3.20   1
   4   1  -2  406.00    7.30   1
   4   1  -1   58.10    1.40   1
   4   1   0    9.10    0.80   1
   4   1   1   25.90    0.90   1
   4   1   2  283.20    5.50   1
   4   1   3   12.40    0.90   1
   4   1   4  321.60    7.90   1
   4   1   5   21.50    1.20   1
   4   1   6 1409.70   34.40   1
   4   1   7   -0.70    0.90   1
   4   1   8  431.40   11.50   1
   4   1   9  114.00    4.00   1
   4   1  10  145.40    4.50   1
   4   1  11  431.20   11.20   1
   4   1  12   -0.90    1.50   1
   4   1  13  153.00    4.60   1
   4   1  14  167.30    5.20   1
   4   1  15  121.40    4.20   1
   4   1  16  544.20   14.30   1
   4   1  17  175.20    5.50   1
   4   1  18   47.20    2.80   1
   4   1  19    1.40    2.00   1
   4   1  20    1.00    1.80   1
   4   1  21   73.80    3.50   1
   4   1  22   48.70    3.30   1
   4   1  23  110.80    4.20   1
   4   1  24   66.70    3.00   1
   4   1  25   79.00    3.60   1
   4   1  26   14.90    2.20   1
   4   1  27   -1.40    2.30   1
   4   2 -29   55.50    3.90   1
   4   2 -28    0.60    2.10   1
   4   2 -27    2.50    1.40   1
   4   2 -26   68.00    2.80   1
   4   2 -25  192.30    5.40   1
   4   2 -24   27.70    2.20   1
   4   2 -23  375.70    9.70   1
   4   2 -22   33.40    2.50   1
   4   2 -21  456.80   11.10   1
   4   2 -20   -0.30    2.00   1
   4   2 -19  258.60    6.80   1
   4   2 -18   55.40    2.30   1
   4   2 -17  189.10    5.10   1
   4   2 -16   76.80    2.80   1
   4   2 -15  666.60   11.50   1
   4   2 -14   -1.40    1.10   1
   4   2 -13 1598.30   30.40   1
   4   2 -12    1.60    0.80   1
   4   2 -11 1084.50   21.20   1
   4   2 -10  383.10    8.10   1
   4   2  -9   16.80    1.10   1
   4   2  -8  280.20    6.40   1
   4   2  -7  108.20    3.00   1
   4   2  -6  196.80    3.70   1
   4   2  -5 1362.30   22.60   1
   4   2  -4   85.10    2.00   1
   4   2  -3 2242.80   36.50   1
   4   2  -2   83.70    1.90   1
   4   2  -1  317.00    6.10   1
   4   2   0  438.90    9.30   1
   4   2   1   19.10    0.90   1
   4   2   2   86.50    2.50   1
   4   2   3 1246.50   25.50   1
   4   2   4   11.20    1.00   1
   4   2   5  982.00   24.30   1
   4   2   6  260.50    7.70   1
   4   2   8  325.00    9.30   1
   4   2   9    7.10    1.30   1
   4   2  10   75.40    3.00   1
   4   2  11  159.30    5.10   1
   4   2  12   -2.50    1.50   1
   4   2  13  689.90   19.20   1
   4   2  14   23.40    2.10   1
   4   2  15  709.70   18.90   1
   4   2  16  147.40    5.10   1
   4   2  17  354.60   10.30   1
   4   2  18   43.40    2.40   1
   4   2  19    2.40    2.60   1
   4   2  20   13.80    1.70   1
   4   2  21   16.20    1.80   1
   4   2  22   21.30    2.00   1
   4   2  23   35.00    2.80   1
   4   2  24   35.20    2.50   1
   4   2  25   13.20    2.10   1
   4   2  26    3.00    1.90   1
   4   2  27    0.10    2.30   1
   4   3 -28   27.80    3.60   1
   4   3 -27   35.70    3.90   1
   4   3 -26   48.20    4.10   1
   4   3 -25  131.00    3.90   1
   4   3 -24  299.80    8.00   1
   4   3 -23    3.20    1.90   1
   4   3 -22  471.80   11.40   1
   4   3 -21  210.70    6.00   1
   4   3 -20  417.60   10.50   1
   4   3 -19    7.60    1.60   1
   4   3 -18   27.30    2.10   1
   4   3 -17  179.60    5.00   1
   4   3 -16  251.70    6.70   1
   4   3 -15   10.70    1.20   1
   4   3 -14  674.20   13.40   1
   4   3 -13    5.80    0.90   1
   4   3 -12 1813.70   30.30   1
   4   3 -11  262.50    5.00   1
   4   3 -10  121.70    2.70   1
   4   3  -9  547.20   11.30   1
   4   3  -8   45.90    1.50   1
   4   3  -7  239.00    5.60   1
   4   3  -6  586.00   11.60   1
   4   3  -5   -0.10    0.70   1
   4   3  -4 1608.80   26.70   1
   4   3  -3   33.10    1.10   1
   4   3  -2 1421.50   23.90   1
   4   3  -1  471.30    9.70   1
   4   3   0   40.70    1.20   1
   4   3   1  517.70   10.50   1
   4   3   2  390.00   10.00   1
   4   3   3  339.00    8.90   1
   4   3   4 1714.90   33.30   1
   4   3   5   69.90    2.50   1
   4   3   6 1014.90   25.90   1
   4   3   7  140.00    4.40   1
   4   3   8  125.00    4.60   1
   4   3   9  214.40    7.20   1
   4   3  10   79.40    3.50   1
   4   3  11  256.80    7.90   1
   4   3  12  431.00   13.30   1
   4   3  13  189.80    7.20   1
   4   3  14  419.90   13.50   1
   4   3  15    5.40    2.10   1
   4   3  16   72.70    3.50   1
   4   3  17    9.10    2.10   1
   4   3  18    1.00    1.80   1
   4   3  19   21.40    2.30   1
   4   3  20   87.20    3.90   1
   4   3  21   32.70    2.50   1
   4   3  22   40.70    2.40   1
   4   3  23   21.20    1.90   1
   4   3  24   29.40    3.80   1
   4   3  25    1.90    1.90   1
   4   3  26    4.00    2.30   1
   4   3  27    3.30    2.60   1
   4   4 -27   41.60    3.80   1
   4   4 -26    9.60    2.50   1
   4   4 -25   57.50    4.70   1
   4   4 -24   35.70    3.10   1
   4   4 -23  203.20    8.30   1
   4   4 -22  104.20    3.50   1
   4   4 -21  197.10    5.30   1
   4   4 -20   91.70    3.00   1
   4   4 -19    8.10    1.50   1
   4   4 -18  101.80    3.30   1
   4   4 -17   34.00    1.80   1
   4   4 -16  332.40    8.50   1
   4   4 -15  750.80   15.10   1
   4   4 -14   99.50    2.00   1
   4   4 -13 1170.90   19.40   1
   4   4 -12    2.20    0.70   1
   4   4 -11  930.70   15.50   1
   4   4 -10  360.20    7.40   1
   4   4  -9   34.40    1.40   1
   4   4  -8  337.80    6.30   1
   4   4  -7  236.50    5.20   1
   4   4  -6  326.10    7.20   1
   4   4  -5  629.60   12.50   1
   4   4  -4   10.30    0.70   1
   4   4  -3  322.40    6.70   1
   4   4  -2    9.40    0.90   1
   4   4  -1   40.80    1.30   1
   4   4   0   46.80    1.40   1
   4   4   1  441.50    8.00   1
   4   4   2  177.80    5.20   1
   4   4   3  538.80   14.10   1
   4   4   4  169.00    5.10   1
   4   4   5  704.10   18.10   1
   4   4   6    2.20    0.90   1
   4   4   7   26.50    1.80   1
   4   4   8   56.20    2.70   1
   4   4   9   37.00    2.40   1
   4   4  10  100.20    4.30   1
   4   4  11  151.00    5.70   1
   4   4  12  292.90    9.50   1
   4   4  13  409.40   12.00   1
   4   4  14   97.90    4.20   1
   4   4  15   86.20    3.70   1
   4   4  16   26.10    2.30   1
   4   4  17   17.00    1.80   1
   4   4  18   50.20    2.90   1
   4   4  19   52.30    2.80   1
   4   4  20  119.20    4.70   1
   4   4  21   49.40    3.10   1
   4   4  22   96.00    4.30   1
   4   4  23   43.00    3.30   1
   4   4  24   39.40    2.80   1
   4   4  25    1.20    1.60   1
   4   4  26    0.50    2.30   1
   4   5 -26   40.20    3.30   1
   4   5 -25   -4.60    3.40   1
   4   5 -24    0.20    2.50   1
   4   5 -23   14.30    3.70   1
   4   5 -22   -1.80    3.50   1
   4   5 -21   72.90    4.80   1
   4   5 -20    0.60    4.30   1
   4   5 -19   73.20    4.00   1
   4   5 -18  133.50    4.00   1
   4   5 -17  113.40    3.60   1
   4   5 -16  235.70    6.40   1
   4   5 -15   62.10    2.40   1
   4   5 -14  142.50    3.60   1
   4   5 -13   16.20    1.00   1
   4   5 -12   25.50    0.90   1
   4   5 -11    3.10    0.60   1
   4   5 -10   -0.40    0.60   1
   4   5  -9   83.10    1.80   1
   4   5  -8   22.40    0.80   1
   4   5  -7   67.90    1.70   1
   4   5  -6    6.10    0.60   1
   4   5  -5   24.00    0.90   1
   4   5  -4   14.10    0.80   1
   4   5  -3   -1.60    0.70   1
   4   5  -2   73.80    2.60   1
   4   5  -1   41.20    1.80   1
   4   5   0   25.90    1.20   1
   4   5   1   42.50    1.50   1
   4   5   2   30.60    1.20   1
   4   5   3   79.10    2.10   1
   4   5   4   32.00    1.50   1
   4   5   5   19.20    1.50   1
   4   5   6    2.50    1.30   1
   4   5   7   14.20    1.40   1
   4   5   8   38.50    2.20   1
   4   5   9   -0.30    1.50   1
   4   5  10   86.20    3.60   1
   4   5  11   80.90    3.70   1
   4   5  12   20.30    2.30   1
   4   5  13  148.90    5.20   1
   4   5  14    7.20    1.90   1
   4   5  15  118.40    4.80   1
   4   5  16   30.30    2.40   1
   4   5  17    7.80    2.20   1
   4   5  18   82.80    3.90   1
   4   5  19   59.60    3.30   1
   4   5  20   70.30    3.50   1
   4   5  21   53.30    3.20   1
   4   5  22   15.50    2.10   1
   4   5  23   65.20    3.20   1
   4   5  24   -2.60    3.70   1
   4   6 -26   18.00    2.80   1
   4   6 -25   38.90    4.10   1
   4   6 -24   38.30    4.60   1
   4   6 -23   60.50    4.60   1
   4   6 -22   30.40    4.80   1
   4   6 -21  100.60    5.70   1
   4   6 -20    1.20    3.40   1
   4   6 -19   27.10    3.70   1
   4   6 -18   41.10    3.10   1
   4   6 -17   -1.20    3.60   1
   4   6 -16  236.20    9.90   1
   4   6 -15  101.00   15.30   1
   4   6 -14  149.10    5.20   1
   4   6 -13  154.90    3.80   1
   4   6 -12    1.40    0.60   1
   4   6 -11  123.20    3.10   1
   4   6 -10   77.00    1.80   1
   4   6  -9    9.30    0.70   1
   4   6  -8  128.10    3.00   1
   4   6  -7    3.20    0.60   1
   4   6  -6  127.50    3.20   1
   4   6  -5  225.50    4.30   1
   4   6  -4   19.30    0.80   1
   4   6  -3  128.10    2.90   1
   4   6  -2  259.70    5.20   1
   4   6  -1  324.50    6.50   1
   4   6   0   94.40    2.40   1
   4   6   1   -0.20    0.70   1
   4   6   2   12.70    0.90   1
   4   6   3   11.70    0.90   1
   4   6   4   -0.40    1.10   1
   4   6   5  119.10    3.70   1
   4   6   6   64.60    2.70   1
   4   6   7  140.00    4.50   1
   4   6   8  123.50    4.60   1
   4   6   9  101.70    3.80   1
   4   6  10   12.40    1.80   1
   4   6  11   53.20    3.00   1
   4   6  12    3.20    1.70   1
   4   6  13   16.20    2.30   1
   4   6  14  131.90    4.80   1
   4   6  15   55.20    3.00   1
   4   6  16   95.10    3.90   1
   4   6  17   15.30    1.70   1
   4   6  18   24.90    2.30   1
   4   6  19   54.40    3.10   1
   4   6  20   24.80    2.60   1
   4   6  21   18.40    2.40   1
   4   6  22   13.40    4.10   1
   4   6  23    2.90    2.70   1
   4   7 -24   76.30    5.10   1
   4   7 -23   36.90    4.30   1
   4   7 -22   75.30    5.00   1
   4   7 -21    3.20    3.40   1
   4   7 -20   28.30    3.00   1
   4   7 -19  210.70    8.70   1
   4   7 -18    9.60    8.80   1
   4   7 -17  280.80   11.80   1
   4   7 -16   91.60    5.60   1
   4   7 -15  307.10   12.10   1
   4   7 -14  207.10    8.90   1
   4   7 -13    2.00    1.90   1
   4   7 -12  221.90    7.00   1
   4   7 -11  112.00    4.30   1
   4   7 -10  111.00    4.60   1
   4   7  -9  591.90   16.30   1
   4   7  -7  618.00   16.50   1
   4   7  -6  173.70    5.60   1
   4   7  -5  148.70    3.10   1
   4   7  -4  157.00    3.10   1
   4   7  -3  246.10    4.60   1
   4   7  -2  322.30    6.20   1
   4   7  -1  365.10    6.60   1
   4   7   0    5.20    0.70   1
   4   7   1  459.90   10.10   1
   4   7   2   29.80    1.20   1
   4   7   3  140.80    3.60   1
   4   7   4   31.00    1.50   1
   4   7   5   52.20    2.20   1
   4   7   6  244.30    5.90   1
   4   7   7  234.20    5.90   1
   4   7   8  134.80    4.00   1
   4   7   9  233.60    6.00   1
   4   7  10   -2.20    1.40   1
   4   7  11  170.40    4.60   1
   4   7  12    8.20    1.50   1
   4   7  13   -0.70    1.50   1
   4   7  14  247.00    6.40   1
   4   7  15   50.80    2.50   1
   4   7  16   78.50    2.90   1
   4   7  17    7.90    1.70   1
   4   7  18   78.80    5.10   1
   4   7  19  192.40    8.90   1
   4   7  20   40.00    5.80   1
   4   7  21   12.20    3.70   1
   4   7  22    1.30    3.70   1
   4   8 -23   14.50    2.50   1
   4   8 -22   41.70    4.60   1
   4   8 -21    9.80    3.70   1
   4   8 -20  203.20    8.30   1
   4   8 -19   -2.50    3.50   1
   4   8 -18  640.80   22.20   1
   4   8 -17   -4.40    3.50   1
   4   8 -16  365.50   13.40   1
   4   8 -15  100.90    5.90   1
   4   8 -14   30.10    3.70   1
   4   8 -13   46.80    4.70   1
   4   8 -12  145.80    7.00   1
   4   8 -11   77.90    4.30   1
   4   8 -10  517.60   14.20   1
   4   8  -9  114.90    7.70   1
   4   8  -8  939.70   24.80   1
   4   8  -6  760.60   20.20   1
   4   8  -5   94.60    4.10   1
   4   8  -4    7.50    2.00   1
   4   8  -3  173.50    4.10   1
   4   8  -2  251.20    5.50   1
   4   8  -1   60.90    2.20   1
   4   8   0  953.00   19.40   1
   4   8   1   78.80    3.60   1
   4   8   2  397.10    9.10   1
   4   8   3   60.60    2.00   1
   4   8   4  122.90    3.40   1
   4   8   5  188.30    5.10   1
   4   8   6  274.00    6.60   1
   4   8   7  491.10   11.20   1
   4   8   8  829.30   17.70   1
   4   8   9    9.20    1.40   1
   4   8  10  809.10   17.50   1
   4   8  11   -3.10    1.50   1
   4   8  12  118.90    3.60   1
   4   8  13   52.20    2.20   1
   4   8  14    2.00    2.10   1
   4   8  15   37.20    3.00   1
   4   8  16   35.90    2.90   1
   4   8  17    8.40    2.70   1
   4   8  18   89.60    6.00   1
   4   8  19    3.10    3.50   1
   4   8  20   68.90    4.20   1
   4   8  21   -0.60    3.30   1
   4   9 -22   22.10    3.60   1
   4   9 -21   18.80    3.80   1
   4   9 -20   -1.20    2.40   1
   4   9 -19  138.20    6.60   1
   4   9 -18   -3.00    3.40   1
   4   9 -17  316.40   12.10   1
   4   9 -16   11.00    3.40   1
   4   9 -15  101.80    5.30   1
   4   9 -14    9.70    3.80   1
   4   9 -13   11.70    2.40   1
   4   9 -12   16.10    3.40   1
   4   9 -11  136.00    6.40   1
   4   9 -10    6.00    2.70   1
   4   9  -9  179.80    6.40   1
   4   9  -8    2.70    2.80   1
   4   9  -7  222.10    7.50   1
   4   9  -6  105.10    4.00   1
   4   9  -5   21.60    2.50   1
   4   9  -4    1.40    2.00   1
   4   9  -3  119.60    4.60   1
   4   9  -1  314.20    8.90   1
   4   9   0   78.30    3.90   1
   4   9   1  444.20   11.40   1
   4   9   2   16.60    1.20   1
   4   9   3  155.70    4.10   1
   4   9   4    2.00    1.10   1
   4   9   5   70.70    2.50   1
   4   9   6   11.80    1.30   1
   4   9   7   18.10    1.40   1
   4   9   8   11.70    1.50   1
   4   9   9  126.40    3.60   1
   4   9  10   84.70    3.70   1
   4   9  11  119.40    4.70   1
   4   9  12   49.30    2.90   1
   4   9  13   49.40    3.00   1
   4   9  14    1.10    2.20   1
   4   9  15    6.50    2.40   1
   4   9  16   15.30    2.50   1
   4   9  17   24.80    3.50   1
   4   9  18   24.00    2.80   1
   4   9  19   73.80    5.40   1
   4   9  20    4.40    3.00   1
   4  10 -20   16.10    3.50   1
   4  10 -19   -2.90    3.10   1
   4  10 -18   21.30    3.50   1
   4  10 -17   24.00    3.40   1
   4  10 -16   51.30    4.00   1
   4  10 -15    7.50    3.10   1
   4  10 -14    6.20    3.20   1
   4  10 -13    1.80    2.10   1
   4  10 -12   81.50    4.90   1
   4  10 -11   44.70    3.60   1
   4  10 -10   52.10    3.80   1
   4  10  -9   16.70    3.20   1
   4  10  -8   71.20    3.90   1
   4  10  -7    6.00    2.30   1
   4  10  -6   65.30    3.20   1
   4  10  -5    6.50    2.20   1
   4  10  -4   10.20    2.10   1
   4  10  -3   11.10    5.10   1
   4  10  -2   76.40    4.00   1
   4  10  -1   84.60    3.30   1
   4  10   0   57.60    2.80   1
   4  10   1   41.90    2.50   1
   4  10   2   29.90    2.50   1
   4  10   3   15.90    2.00   1
   4  10   4    7.30    1.70   1
   4  10   5   15.60    4.30   1
   4  10   6   15.60    1.80   1
   4  10   7   69.80    3.20   1
   4  10   8   73.30    3.60   1
   4  10   9  226.30    7.50   1
   4  10  10   46.40    2.90   1
   4  10  11  142.90    5.10   1
   4  10  12   42.80    2.90   1
   4  10  13   19.30    2.90   1
   4  10  14    5.50    2.00   1
   4  10  15   26.00    2.50   1
   4  10  16   -3.90    2.10   1
   4  10  17   91.70    5.90   1
   4  10  18    7.10    3.00   1
   4  10  19   44.50    4.10   1
   4  11 -19   23.70    3.10   1
   4  11 -18   22.20    3.00   1
   4  11 -17   33.20    3.50   1
   4  11 -16   25.90    3.20   1
   4  11 -15    3.40    2.70   1
   4  11 -14    6.40    2.70   1
   4  11 -13    0.90    5.80   1
   4  11 -12   17.50    3.00   1
   4  11 -11    5.20    2.70   1
   4  11 -10   10.60    2.60   1
   4  11  -9  110.10    5.40   1
   4  11  -8    8.20    3.70   1
   4  11  -7   44.70    3.50   1
   4  11  -6   12.80    2.30   1
   4  11  -5    1.20    2.10   1
   4  11  -4    0.90    1.80   1
   4  11  -3   16.40    2.30   1
   4  11  -2    2.60    1.70   1
   4  11  -1   13.30    2.20   1
   4  11   0   49.70    4.70   1
   4  11   1   89.10    6.70   1
   4  11   2   31.10    4.00   1
   4  11   3    3.60    5.00   1
   4  11   4    0.20    4.50   1
   4  11   5   -0.60    4.10   1
   4  11   6   32.60    4.50   1
   4  11   7   33.90    3.90   1
   4  11   8   23.50    3.30   1
   4  11   9   33.40    3.70   1
   4  11  10   53.10    4.80   1
   4  11  11    7.90    4.10   1
   4  11  12    9.20    5.40   1
   4  11  13    1.80    3.20   1
   4  11  14   -0.10    2.20   1
   4  11  15    3.50    2.10   1
   4  11  16   23.00    3.10   1
   4  11  17    2.50    2.90   1
   4  11  18   42.50    3.70   1
   4  12 -17    4.80    2.80   1
   4  12 -16   74.50    4.50   1
   4  12 -15   17.80    4.00   1
   4  12 -14   10.10    2.50   1
   4  12 -13    6.00    2.20   1
   4  12 -12   30.50    3.00   1
   4  12 -11   -1.60    2.50   1
   4  12 -10  152.70    6.40   1
   4  12  -9   -0.80    2.20   1
   4  12  -8  215.60    8.60   1
   4  12  -7   -2.50    2.70   1
   4  12  -2   72.60    6.20   1
   4  12  -1   10.40    6.90   1
   4  12   0  295.60   13.00   1
   4  12   1   94.00    8.50   1
   4  12   2  258.10   13.00   1
   4  12   3    2.50    4.80   1
   4  12   4   22.20    4.90   1
   4  12   5    4.10    4.60   1
   4  12   6    1.20    5.30   1
   4  12   7    1.60    2.90   1
   4  12   8   79.20    6.40   1
   4  12   9    8.40    7.50   1
   4  12  10  162.50    9.90   1
   4  12  11   11.50    4.70   1
   4  12  12  115.80    7.20   1
   4  12  13    5.10    5.00   1
   4  12  14   26.60    5.70   1
   4  13   6   59.30    4.30   1
   4  13   7   27.30    3.70   1
   4  13   8    7.10    3.10   1
   5   0 -30   -0.40    3.00   1
   5   0 -29   -1.70    2.20   1
   5   0 -28   20.70    2.20   1
   5   0 -27   -2.50    2.60   1
   5   0 -26   61.00    4.30   1
   5   0 -25   -4.90    2.80   1
   5   0 -24  178.90    8.40   1
   5   0 -23    2.30    2.70   1
   5   0 -22   58.40    4.00   1
   5   0 -21   -2.10    2.80   1
   5   0 -20   68.70    4.00   1
   5   0 -19    0.30    2.60   1
   5   0 -18   -0.10    2.70   1
   5   0 -17    4.00    2.70   1
   5   0 -16  481.30   16.70   1
   5   0 -15   -0.30    2.50   1
   5   0 -14  168.00    7.00   1
   5   0 -13   -2.80    2.20   1
   5   0 -12    6.30    2.50   1
   5   0 -11   -3.00    2.10   1
   5   0 -10   17.40    2.10   1
   5   0  -9   -2.00    1.80   1
   5   0  -8  197.00    7.20   1
   5   0  -7   -1.40    1.60   1
   5   0  -6   14.90    2.00   1
   5   0  -5   -5.00    1.70   1
   5   0  -4  262.70    6.90   1
   5   0  -3   -3.00    1.10   1
   5   0  -2  158.20    4.60   1
   5   0  -1    0.20    1.90   1
   5   0   0  252.00    6.90   1
   5   0   1   -2.10    1.80   1
   5   0   2   10.70    2.10   1
   5   0   3   -2.30    1.80   1
   5   0   4    7.60    1.90   1
   5   0   5    5.40    1.90   1
   5   0   6   23.80    2.60   1
   5   0   7   -0.40    1.70   1
   5   0   8  245.10   10.00   1
   5   0   9    4.50    1.50   1
   5   0  10    6.10    2.10   1
   5   0  11   -0.30    2.20   1
   5   0  12   96.40    4.60   1
   5   0  13   -0.50    2.20   1
   5   0  14    1.10    2.20   1
   5   0  15    2.80    2.40   1
   5   0  16    8.10    2.80   1
   5   0  17    1.90    2.90   1
   5   0  18   19.70    3.10   1
   5   0  19    0.10    2.70   1
   5   0  20   16.80    3.30   1
   5   0  21   -0.30    2.70   1
   5   0  22   48.90    3.90   1
   5   0  23    3.60    3.10   1
   5   0  24    0.00    2.80   1
   5   0  25    1.10    1.90   1
   5   1 -29    5.50    1.70   1
   5   1 -28   38.00    2.10   1
   5   1 -27   46.70    2.10   1
   5   1 -26   98.80    3.80   1
   5   1 -25  154.30    4.70   1
   5   1 -24   43.10    2.50   1
   5   1 -23   12.60    2.10   1
   5   1 -22    7.60    1.90   1
   5   1 -21   26.90    2.20   1
   5   1 -20  122.50    4.10   1
   5   1 -19   22.60    2.10   1
   5   1 -18    5.90    1.60   1
   5   1 -17  175.90    4.90   1
   5   1 -16  605.60   12.30   1
   5   1 -15  482.70   11.60   1
   5   1 -14   74.00    2.80   1
   5   1 -13   12.30    1.70   1
   5   1 -12   24.40    2.00   1
   5   1 -11    9.20    1.60   1
   5   1 -10  222.20    6.20   1
   5   1  -9  213.50    5.80   1
   5   1  -8  535.20   11.20   1
   5   1  -7  109.30    2.90   1
   5   1  -6 1038.70   20.50   1
   5   1  -5   68.50    2.30   1
   5   1  -4   66.50    1.90   1
   5   1  -3  300.90    6.50   1
   5   1  -2  163.00    3.80   1
   5   1  -1    6.30    1.00   1
   5   1   0  653.40   13.40   1
   5   1   1   38.30    2.00   1
   5   1   2 1392.90   32.60   1
   5   1   3    1.40    1.30   1
   5   1   4  422.30   11.60   1
   5   1   5   31.60    1.90   1
   5   1   6   10.00    1.40   1
   5   1   7   -0.50    1.30   1
   5   1   8  130.70    4.60   1
   5   1   9   -0.80    1.40   1
   5   1  10  448.60   12.40   1
   5   1  11   24.80    1.60   1
   5   1  12  306.20    8.50   1
   5   1  13   21.00    1.90   1
   5   1  14   55.30    2.50   1
   5   1  15    3.50    1.80   1
   5   1  16   -0.90    1.40   1
   5   1  17    4.70    2.00   1
   5   1  18   21.70    1.90   1
   5   1  19   -1.10    1.90   1
   5   1  20   70.20    3.10   1
   5   1  21   51.40    3.10   1
   5   1  22   42.00    2.70   1
   5   1  23    8.40    2.20   1
   5   1  24    2.30    2.00   1
   5   1  25    1.40    1.70   1
   5   2 -29   18.50    5.60   1
   5   2 -28   13.10    3.10   1
   5   2 -27   65.70    4.40   1
   5   2 -26   39.90    2.40   1
   5   2 -25  209.90    5.70   1
   5   2 -24   25.00    2.20   1
   5   2 -23  119.80    3.90   1
   5   2 -22   98.40    3.40   1
   5   2 -21   15.80    2.30   1
   5   2 -20  119.50    3.90   1
   5   2 -19  122.60    4.10   1
   5   2 -18   10.30    1.80   1
   5   2 -17  347.30    8.80   1
   5   2 -16   46.90    1.80   1
   5   2 -15  913.60   17.70   1
   5   2 -14   23.10    1.50   1
   5   2 -13   44.60    2.20   1
   5   2 -12  165.30    7.20   1
   5   2 -11  275.70    7.60   1
   5   2 -10  166.50    4.10   1
   5   2  -9 1432.40   27.10   1
   5   2  -8   32.20    1.70   1
   5   2  -7 1473.50   28.40   1
   5   2  -6  110.40    2.90   1
   5   2  -5  234.00    5.20   1
   5   2  -4  211.80    4.80   1
   5   2  -3    6.50    0.90   1
   5   2  -2   53.90    2.10   1
   5   2  -1  867.60   17.70   1
   5   2   0  195.10    4.70   1
   5   2   1 1772.90   34.30   1
   5   2   2    0.50    1.30   1
   5   2   3 1182.70   29.50   1
   5   2   4   27.00    1.80   1
   5   2   5   17.30    1.60   1
   5   2   6   28.60    2.00   1
   5   2   7   -0.10    1.30   1
   5   2   8   -2.00    1.40   1
   5   2   9  505.20   13.50   1
   5   2  10  122.90    4.30   1
   5   2  11  220.00    6.40   1
   5   2  12  318.20    9.00   1
   5   2  13  263.90    7.80   1
   5   2  14   81.90    3.00   1
   5   2  15   21.90    2.10   1
   5   2  16   51.80    2.80   1
   5   2  17   33.30    2.10   1
   5   2  18    0.40    1.60   1
   5   2  19  315.30    8.70   1
   5   2  20  130.90    4.50   1
   5   2  21  199.00    6.30   1
   5   2  22   44.40    2.50   1
   5   2  23   19.30    2.40   1
   5   2  24    0.50    2.00   1
   5   2  25    2.20    2.60   1
   5   2  26    2.10    2.40   1
   5   3 -28   15.00    3.80   1
   5   3 -27    2.70    3.20   1
   5   3 -26   84.40    4.30   1
   5   3 -25   -5.90    3.40   1
   5   3 -24  238.90    6.30   1
   5   3 -23   22.30    1.80   1
   5   3 -22  104.20    3.50   1
   5   3 -21  266.10    7.10   1
   5   3 -20   71.90    2.80   1
   5   3 -19   59.40    2.80   1
   5   3 -18  241.00    6.70   1
   5   3 -17    5.10    1.30   1
   5   3 -16  576.70   11.60   1
   5   3 -15  120.70    3.10   1
   5   3 -14  571.10   11.50   1
   5   3 -13  309.90    6.60   1
   5   3 -12   36.60    2.20   1
   5   3 -11  637.20   13.00   1
   5   3 -10  536.50   11.20   1
   5   3  -9  173.10    4.20   1
   5   3  -8 1173.50   23.10   1
   5   3  -7   14.50    1.00   1
   5   3  -6  789.20   15.50   1
   5   3  -5  472.50    9.80   1
   5   3  -4  281.30    6.20   1
   5   3  -3  507.60   10.60   1
   5   3  -2  282.50    6.20   1
   5   3  -1   87.50    2.40   1
   5   3   0 1371.40   27.20   1
   5   3   1   23.70    1.40   1
   5   3   2 2043.60   47.90   1
   5   3   3  229.40    6.40   1
   5   3   5  311.60    8.70   1
   5   3   6  109.90    3.80   1
   5   3   7  334.40    9.40   1
   5   3   9  179.60    5.40   1
   5   3  10  937.90   23.90   1
   5   3  11   22.80    2.00   1
   5   3  12 1037.40   25.50   1
   5   3  13   -0.50    2.10   1
   5   3  14  170.20    5.50   1
   5   3  15   35.60    2.20   1
   5   3  16    2.90    1.90   1
   5   3  17  107.30    4.20   1
   5   3  18  145.00    5.10   1
   5   3  19    2.20    2.10   1
   5   3  20  297.30    8.80   1
   5   3  21    6.30    1.70   1
   5   3  22   30.70    2.30   1
   5   3  23    4.30    2.10   1
   5   3  24    8.70    2.00   1
   5   3  25   27.80    2.70   1
   5   3  26   13.20    2.80   1
   5   4 -27   14.90    3.50   1
   5   4 -26   89.50    4.90   1
   5   4 -25   91.20    5.60   1
   5   4 -24   40.40    4.00   1
   5   4 -23  171.60    7.60   1
   5   4 -22   73.00    5.20   1
   5   4 -21    1.50    3.30   1
   5   4 -20   16.30    1.70   1
   5   4 -19   49.60    2.40   1
   5   4 -18   46.40    2.00   1
   5   4 -17  142.60    3.50   1
   5   4 -16  123.70    3.10   1
   5   4 -15   23.70    1.40   1
   5   4 -14    9.70    1.30   1
   5   4 -13   31.40    1.60   1
   5   4 -12   50.70    1.50   1
   5   4 -11  114.80    4.00   1
   5   4 -10    6.50    1.00   1
   5   4  -9  456.40    9.20   1
   5   4  -8   45.70    1.50   1
   5   4  -7  496.40   10.50   1
   5   4  -6  102.90    2.60   1
   5   4  -5  218.80    5.20   1
   5   4  -4  426.90    8.90   1
   5   4  -3    0.70    0.70   1
   5   4  -2  241.00    5.50   1
   5   4  -1  275.90    6.40   1
   5   4   0  140.90    3.80   1
   5   4   1  314.30    7.00   1
   5   4   2   24.30    1.50   1
   5   4   4  176.40    5.30   1
   5   4   5   67.40    2.50   1
   5   4   6  268.90    7.70   1
   5   4   7   76.60    3.00   1
   5   4   8  180.00    5.70   1
   5   4   9  133.40    4.60   1
   5   4  10   41.70    2.40   1
   5   4  11  307.50    8.50   1
   5   4  12   21.10    2.10   1
   5   4  13   41.60    2.50   1
   5   4  14   53.90    2.80   1
   5   4  15    3.20    1.60   1
   5   4  16   78.90    3.50   1
   5   4  17   62.00    2.90   1
   5   4  18   68.10    3.20   1
   5   4  19  100.50    3.90   1
   5   4  20   27.00    2.50   1
   5   4  21   51.50    2.90   1
   5   4  22    3.80    1.80   1
   5   4  23    7.90    2.40   1
   5   4  24    1.80    2.60   1
   5   4  25    0.80    2.50   1
   5   5 -26   12.30    3.60   1
   5   5 -25  109.20    5.50   1
   5   5 -24   -0.10    3.40   1
   5   5 -23   19.80    3.00   1
   5   5 -22   47.30    4.30   1
   5   5 -21   18.00    3.80   1
   5   5 -20   63.00    3.70   1
   5   5 -19  111.40    6.40   1
   5   5 -18   10.90    3.70   1
   5   5 -17  125.70    6.50   1
   5   5 -16   -1.40    1.10   1
   5   5 -15   39.00    1.60   1
   5   5 -14  103.70    2.90   1
   5   5 -13    3.60    1.00   1
   5   5 -12  364.90    9.70   1
   5   5 -11   10.30    0.80   1
   5   5 -10  167.90    4.30   1
   5   5  -9  212.40    4.20   1
   5   5  -8    8.70    0.80   1
   5   5  -7  160.00    3.60   1
   5   5  -6   20.00    0.90   1
   5   5  -5   51.70    1.50   1
   5   5  -4   66.70    2.00   1
   5   5  -3   33.80    1.50   1
   5   5  -2   15.10    1.20   1
   5   5  -1   21.00    1.30   1
   5   5   0   -0.50    0.80   1
   5   5   1   24.40    1.20   1
   5   5   2    3.80    1.10   1
   5   5   3    8.20    1.20   1
   5   5   4   10.10    1.30   1
   5   5   5   17.40    1.40   1
   5   5   6   32.90    1.90   1
   5   5   7   57.20    2.10   1
   5   5   8    6.70    1.40   1
   5   5   9   12.60    1.60   1
   5   5  10    1.40    1.50   1
   5   5  11   71.70    3.20   1
   5   5  12   -1.70    2.00   1
   5   5  13   19.40    1.90   1
   5   5  14   37.10    2.30   1
   5   5  15   15.30    2.10   1
   5   5  16    4.80    1.70   1
   5   5  17   12.80    2.00   1
   5   5  18   22.20    2.40   1
   5   5  19   29.70    2.50   1
   5   5  20   -0.70    1.60   1
   5   5  21   22.90    2.30   1
   5   5  22    4.80    2.60   1
   5   5  23    5.40    1.90   1
   5   5  24    6.10    2.30   1
   5   6 -25    1.00    3.30   1
   5   6 -24    2.40    2.60   1
   5   6 -23    0.20    4.00   1
   5   6 -22   -9.30    3.50   1
   5   6 -21   71.20    5.10   1
   5   6 -20   23.40    4.00   1
   5   6 -19   37.20    3.50   1
   5   6 -18  106.90    5.90   1
   5   6 -17   82.20    5.10   1
   5   6 -16   12.40    2.30   1
   5   6 -15   10.70    2.30   1
   5   6 -13   39.00    2.60   1
   5   6 -12    2.70    2.30   1
   5   6 -11   51.50    1.80   1
   5   6 -10   29.50    1.40   1
   5   6  -9   51.20    2.90   1
   5   6  -8   46.60    1.60   1
   5   6  -7  100.40    2.70   1
   5   6  -6   84.40    2.30   1
   5   6  -5   50.60    1.80   1
   5   6  -4  147.00    4.10   1
   5   6  -3  104.60    3.20   1
   5   6  -2  142.60    4.10   1
   5   6  -1   39.40    1.90   1
   5   6   0   56.30    2.40   1
   5   6   1  353.40    9.40   1
   5   6   2    6.10    1.20   1
   5   6   3  272.90    8.30   1
   5   6   4   19.80    1.50   1
   5   6   5  195.90    5.80   1
   5   6   6   28.20    1.80   1
   5   6   7    4.60    1.60   1
   5   6   8    0.80    1.50   1
   5   6   9   57.30    2.50   1
   5   6  10    1.90    1.30   1
   5   6  11  169.90    5.80   1
   5   6  12  154.70    5.30   1
   5   6  13  115.10    4.50   1
   5   6  14   84.50    4.00   1
   5   6  15   83.60    3.80   1
   5   6  16   15.90    2.30   1
   5   6  17   -0.90    2.10   1
   5   6  18    3.00    2.00   1
   5   6  19    1.10    1.80   1
   5   6  20    2.90    1.80   1
   5   6  21   18.10    2.40   1
   5   6  22   12.40    2.70   1
   5   7 -24   -4.50    3.50   1
   5   7 -23   28.80    3.20   1
   5   7 -22   -5.10    3.50   1
   5   7 -21   79.90    4.50   1
   5   7 -20   11.20    3.70   1
   5   7 -19  241.50    9.90   1
   5   7 -18   93.00    5.50   1
   5   7 -17   35.70    9.20   1
   5   7 -16  129.10    6.50   1
   5   7 -15   13.80    2.10   1
   5   7 -14   -1.10    2.40   1
   5   7 -13  222.40    6.80   1
   5   7 -12   87.80    4.60   1
   5   7 -11  464.50   12.70   1
   5   7 -10   52.60    3.20   1
   5   7  -9  109.60    4.90   1
   5   7  -8  282.00    8.50   1
   5   7  -7   10.00    1.00   1
   5   7  -6  313.20    7.00   1
   5   7  -5   51.30    1.70   1
   5   7  -4    2.10    1.10   1
   5   7  -3 1144.90   22.90   1
   5   7  -2  210.60    4.80   1
   5   7  -1  275.40    6.60   1
   5   7   0  103.40    3.10   1
   5   7   1   25.90    1.60   1
   5   7   2  330.30    9.20   1
   5   7   3  100.70    3.60   1
   5   7   4   16.00    1.50   1
   5   7   5  377.70   10.60   1
   5   7   6    8.60    1.50   1
   5   7   7  593.40   15.10   1
   5   7   8    1.90    1.70   1
   5   7   9  432.10   11.30   1
   5   7  10   63.70    3.10   1
   5   7  11   33.40    1.90   1
   5   7  12   21.30    1.90   1
   5   7  13   64.60    2.80   1
   5   7  14   12.30    1.80   1
   5   7  15  235.00    6.80   1
   5   7  16   -1.20    1.60   1
   5   7  17   51.80    2.60   1
   5   7  18   13.50    3.50   1
   5   7  19   34.70    3.80   1
   5   7  20   29.80    4.00   1
   5   7  21    3.20    3.00   1
   5   8 -22  125.80    6.20   1
   5   8 -21    2.00    2.70   1
   5   8 -20  122.50    6.20   1
   5   8 -19   15.50    2.80   1
   5   8 -18   93.10    5.40   1
   5   8 -17   85.80    5.10   1
   5   8 -16   34.60    3.70   1
   5   8 -15   38.50    4.20   1
   5   8 -14  294.40    8.30   1
   5   8 -13    0.00    2.70   1
   5   8 -12  719.90   18.40   1
   5   8 -11   12.10    2.60   1
   5   8 -10  371.40   10.50   1
   5   8  -9    4.50    2.00   1
   5   8  -8   29.90    2.90   1
   5   8  -7  208.90    6.80   1
   5   8  -6   69.00    3.40   1
   5   8  -5  199.50    7.50   1
   5   8  -4  892.60   22.90   1
   5   8  -3    2.80    1.10   1
   5   8  -2  950.90   18.80   1
   5   8  -1   74.80    2.60   1
   5   8   0  243.00    5.70   1
   5   8   1  163.00    4.20   1
   5   8   2   65.60    3.50   1
   5   8   3  141.20    4.50   1
   5   8   4  252.00    5.90   1
   5   8   5    7.10    1.50   1
   5   8   6  482.90   10.80   1
   5   8   7   22.00    1.70   1
   5   8   8  410.60    9.10   1
   5   8   9   91.40    2.90   1
   5   8  10   57.50    2.30   1
   5   8  11   93.80    2.90   1
   5   8  12   73.10    2.60   1
   5   8  13    7.20    1.50   1
   5   8  14  207.10    5.60   1
   5   8  15   -3.10    2.40   1
   5   8  16  139.60    5.60   1
   5   8  17    9.40    2.60   1
   5   8  18   11.50    3.20   1
   5   8  19   16.40    3.50   1
   5   8  20    0.00    2.50   1
   5   9 -21  148.90    6.90   1
   5   9 -20   23.60    4.00   1
   5   9 -19  122.50    6.30   1
   5   9 -18   -0.30    3.40   1
   5   9 -17   34.60    3.90   1
   5   9 -16   36.40    4.00   1
   5   9 -15   61.90    4.60   1
   5   9 -13  269.70   10.40   1
   5   9 -12    8.10    3.10   1
   5   9 -11  368.30   10.30   1
   5   9 -10   17.40    2.50   1
   5   9  -9   30.60    2.80   1
   5   9  -8   18.30    2.40   1
   5   9  -7   67.50   10.20   1
   5   9  -6   85.30    3.90   1
   5   9  -5  209.10    6.60   1
   5   9  -3  466.30   12.20   1
   5   9  -1  348.60    9.90   1
   5   9   0   59.30    3.70   1
   5   9   1   16.80    2.20   1
   5   9   2    0.80    1.10   1
   5   9   3  129.20    4.50   1
   5   9   4   -0.80    1.10   1
   5   9   5  212.50    5.10   1
   5   9   6    0.80    1.60   1
   5   9   7  292.40    6.60   1
   5   9   8   -1.00    1.40   1
   5   9   9  107.60    3.30   1
   5   9  10   71.90    2.60   1
   5   9  11    4.40    1.70   1
   5   9  12   14.80    2.20   1
   5   9  13   61.80    3.20   1
   5   9  14    9.10    3.30   1
   5   9  15   97.40    4.20   1
   5   9  16   14.70    2.70   1
   5   9  17   26.50    3.20   1
   5   9  18   42.90    3.90   1
   5   9  19    7.90    2.90   1
   5  10 -19   31.30    3.60   1
   5  10 -18    3.60    3.10   1
   5  10 -17   10.70    2.60   1
   5  10 -16    2.30    3.00   1
   5  10 -15   11.40    3.40   1
   5  10 -14   12.20    3.20   1
   5  10 -13   58.00    4.20   1
   5  10 -12   46.10    3.70   1
   5  10 -11    0.90    2.30   1
   5  10 -10   21.50    2.60   1
   5  10  -9   37.20    3.10   1
   5  10  -8    4.20    2.20   1
   5  10  -7   18.90    2.30   1
   5  10  -6   38.50    2.60   1
   5  10  -5    1.10    3.60   1
   5  10  -4   53.80    3.00   1
   5  10  -3    6.40    2.20   1
   5  10  -2  115.40    4.20   1
   5  10  -1   10.80    2.40   1
   5  10   0   26.30    2.80   1
   5  10   1    7.50    1.70   1
   5  10   2    1.60    1.70   1
   5  10   3   16.40    1.80   1
   5  10   4   38.10    2.50   1
   5  10   5   26.20    2.30   1
   5  10   6   62.60    5.80   1
   5  10   7   -2.10    3.80   1
   5  10   8   22.80    1.90   1
   5  10   9    1.80    1.70   1
   5  10  10    3.70    1.60   1
   5  10  11    2.40    1.80   1
   5  10  12    5.10    1.80   1
   5  10  13   16.50    2.20   1
   5  10  14   10.40    1.50   1
   5  10  15   38.80    2.70   1
   5  10  16    0.60    2.30   1
   5  10  17   19.90    2.60   1
   5  10  18    3.30    3.80   1
   5  11 -18   10.00    3.00   1
   5  11 -17    6.90    2.00   1
   5  11 -16    6.80    3.10   1
   5  11 -15   12.90    3.00   1
   5  11 -14   53.70    3.40   1
   5  11 -13   35.00    3.40   1
   5  11 -12   60.20    7.50   1
   5  11 -11   29.30    3.20   1
   5  11 -10   49.40    3.70   1
   5  11  -9   39.90    2.60   1
   5  11  -8   17.90    2.30   1
   5  11  -7   -0.30    1.90   1
   5  11  -6    9.80    2.50   1
   5  11  -5   27.80    2.40   1
   5  11  -4   50.30    3.20   1
   5  11  -3   74.80    6.30   1
   5  11  -2   28.20    2.40   1
   5  11  -1   63.70    3.20   1
   5  11   0    0.10    1.70   1
   5  11   1   21.10    4.90   1
   5  11   2    1.20    3.00   1
   5  11   3   13.40    4.40   1
   5  11   4    1.70    4.10   1
   5  11   5   11.40    3.20   1
   5  11   6   -0.60    2.60   1
   5  11   7   10.00    3.30   1
   5  11   8   11.50    4.60   1
   5  11   9    1.70    2.90   1
   5  11  10    9.70    4.30   1
   5  11  11   19.60    5.60   1
   5  11  12    1.60    4.80   1
   5  11  13   34.00    4.10   1
   5  11  14    1.50    5.20   1
   5  11  15   40.90    4.40   1
   5  12 -16    2.50    2.80   1
   5  12 -15    7.10    2.70   1
   5  12 -14  115.40    6.60   1
   5  12 -13   10.20    2.10   1
   5  12 -12  152.30    6.90   1
   5  12 -11    0.70    2.50   1
   5  12 -10  202.00    8.10   1
   5  12  -9    3.80    2.40   1
   5  12  -8    5.60    2.50   1
   5  12  -7    0.20    2.60   1
   5  12  -6   49.50    2.90   1
   5  12  -5   13.10    3.80   1
   5  12  -4  206.60   11.90   1
   5  12  -3    6.10    5.50   1
   5  12  -2  185.80   10.10   1
   5  12  -1   15.00    5.80   1
   5  12   0   65.60    5.90   1
   5  12   1   -3.70    4.20   1
   5  12   2   15.50    3.30   1
   5  12   3   10.10    4.60   1
   5  12   4  103.20    7.40   1
   5  12   5   -0.90    5.10   1
   5  12   6  262.60   11.60   1
   5  12   7    0.00    4.10   1
   5  12   8  113.40    7.50   1
   5  12   9    8.70    4.90   1
   5  12  10   11.30    4.90   1
   5  12  11    2.70    4.80   1
   5  13  -2   -3.20    3.00   1
   5  13   0    7.40    3.60   1
   6   0 -29   -0.60    3.00   1
   6   0 -28  144.70    6.20   1
   6   0 -27   -0.90    1.80   1
   6   0 -26   27.70    3.10   1
   6   0 -25   -1.80    3.10   1
   6   0 -24    1.60    2.90   1
   6   0 -23   -0.70    3.60   1
   6   0 -22  232.80    9.40   1
   6   0 -21   -2.10    2.90   1
   6   0 -20  410.10   16.00   1
   6   0 -19   -1.40    2.00   1
   6   0 -18    9.40    3.10   1
   6   0 -17   -3.20    2.70   1
   6   0 -16   93.30    4.70   1
   6   0 -15    0.10    1.90   1
   6   0 -13   -1.50    2.50   1
   6   0 -12 1249.60   42.70   1
   6   0 -11    3.20    2.30   1
   6   0 -10  570.60   19.00   1
   6   0  -9   -1.30    1.90   1
   6   0  -8   78.30    3.80   1
   6   0  -7   -1.00    1.80   1
   6   0  -6   -3.30    1.80   1
   6   0  -5   -3.70    1.90   1
   6   0  -4  258.10   10.20   1
   6   0  -3   -3.00    1.90   1
   6   0  -2  309.30   11.30   1
   6   0  -1   -4.70    2.00   1
   6   0   0 1013.40   35.70   1
   6   0   1   -0.50    2.00   1
   6   0   2   50.70    3.40   1
   6   0   3   -0.20    2.10   1
   6   0   4   60.00    3.70   1
   6   0   5   -1.10    2.00   1
   6   0   6  232.30    9.60   1
   6   0   7   -0.70    2.00   1
   6   0   8    2.60    2.30   1
   6   0   9    1.10    2.30   1
   6   0  10   12.60    2.50   1
   6   0  11    1.30    2.60   1
   6   0  12   33.00    3.30   1
   6   0  13    0.20    2.50   1
   6   0  14    6.90    2.80   1
   6   0  15    0.40    3.10   1
   6   0  16    2.60    2.70   1
   6   0  17   -2.30    3.00   1
   6   0  18   18.40    2.80   1
   6   0  19   -1.80    2.90   1
   6   0  20    3.70    2.80   1
   6   0  21   -0.40    2.90   1
   6   0  22   51.20   10.80   1
   6   0  23    0.00    3.00   1
   6   0  24   18.10    3.30   1
   6   1 -29   44.00    3.40   1
   6   1 -28    1.70    1.60   1
   6   1 -27  106.30    3.70   1
   6   1 -26   -1.40    1.90   1
   6   1 -25    7.20    1.90   1
   6   1 -24    5.20    1.90   1
   6   1 -23   65.70    3.10   1
   6   1 -22   61.50    2.90   1
   6   1 -21  385.00   10.30   1
   6   1 -20  117.90    4.10   1
   6   1 -19  348.70    9.60   1
   6   1 -18    3.40    1.60   1
   6   1 -17   20.00    2.20   1
   6   1 -16   94.00    3.60   1
   6   1 -15  177.70    5.20   1
   6   1 -13  350.60    9.70   1
   6   1 -12   97.70    3.60   1
   6   1 -11  586.40   14.90   1
   6   1 -10  340.80    9.60   1
   6   1  -9  237.70    6.30   1
   6   1  -8   63.20    2.50   1
   6   1  -7   13.80    1.60   1
   6   1  -6   30.80    1.70   1
   6   1  -5    3.80    1.60   1
   6   1  -4  118.40    3.90   1
   6   1  -3    0.80    1.10   1
   6   1  -2  235.40    6.80   1
   6   1  -1   56.30    2.50   1
   6   1   0  124.30    4.00   1
   6   1   1   81.40    3.10   1
   6   1   2  104.00    3.70   1
   6   1   3   35.20    1.90   1
   6   1   4   38.80    2.20   1
   6   1   5   59.50    2.60   1
   6   1   6  262.10    7.90   1
   6   1   7   11.20    2.00   1
   6   1   8  420.10   12.20   1
   6   1   9   39.40    2.50   1
   6   1  10  275.20    8.40   1
   6   1  11   27.80    1.80   1
   6   1  12    7.00    1.40   1
   6   1  13   23.20    2.00   1
   6   1  14   12.00    2.10   1
   6   1  15   -3.80    1.90   1
   6   1  16  106.30    5.10   1
   6   1  17   -1.50    2.10   1
   6   1  18   96.10    3.70   1
   6   1  19   -2.00    1.50   1
   6   1  20   29.30    2.50   1
   6   1  21   -1.40    2.10   1
   6   1  22   -0.70    2.00   1
   6   1  23    0.60    1.60   1
   6   1  24    8.20    3.70   1
   6   2 -28   15.90    2.70   1
   6   2 -27   16.10    3.20   1
   6   2 -26    9.60    2.10   1
   6   2 -25    2.70    1.80   1
   6   2 -24    5.10    2.00   1
   6   2 -23   25.20    2.00   1
   6   2 -22   32.80    2.00   1
   6   2 -21  277.10    7.90   1
   6   2 -20  142.30    5.30   1
   6   2 -19  228.90    6.00   1
   6   2 -18    9.30    2.20   1
   6   2 -17    5.00    1.80   1
   6   2 -16   11.40    1.30   1
   6   2 -15   98.60    3.20   1
   6   2 -14  170.00    7.00   1
   6   2 -13  206.60    6.20   1
   6   2 -12  166.90    5.00   1
   6   2 -11  713.50   18.20   1
   6   2 -10   48.70    2.40   1
   6   2  -9  758.80   19.20   1
   6   2  -8    3.20    1.40   1
   6   2  -7    1.60    1.40   1
   6   2  -6  309.00    8.00   1
   6   2  -5  235.90    6.30   1
   6   2  -4  104.40    3.40   1
   6   2  -3  997.40   25.20   1
   6   2  -2   -0.80    1.40   1
   6   2  -1  730.80   18.10   1
   6   2   0   37.50    2.00   1
   6   2   1  352.90    9.50   1
   6   2   2  227.30    6.80   1
   6   2   3   30.20    2.00   1
   6   2   4  165.30    5.10   1
   6   2   5  415.40   11.70   1
   6   2   6   -0.90    1.60   1
   6   2   7  606.60   17.30   1
   6   2   8    1.20    1.60   1
   6   2   9  489.50   13.70   1
   6   2  10  112.50    4.10   1
   6   2  11    5.00    1.60   1
   6   2  12   85.90    3.50   1
   6   2  13  115.90    4.00   1
   6   2  14  102.40    3.70   1
   6   2  15  578.30   14.70   1
   6   2  16    6.30    2.10   1
   6   2  17  453.50   12.60   1
   6   2  18   -1.70    2.10   1
   6   2  19  156.40    5.30   1
   6   2  20   59.90    3.10   1
   6   2  21   17.30    2.20   1
   6   2  22   22.30    2.30   1
   6   2  23   31.90    2.70   1
   6   2  24    1.40    2.60   1
   6   3 -27   29.30    3.90   1
   6   3 -26   17.30    2.60   1
   6   3 -25   31.60    3.60   1
   6   3 -24    6.40    3.50   1
   6   3 -23    7.10    3.40   1
   6   3 -22    9.50    1.90   1
   6   3 -21    2.50    1.80   1
   6   3 -20  231.50    6.20   1
   6   3 -19   94.40    3.30   1
   6   3 -18  164.10    4.70   1
   6   3 -17   72.30    2.70   1
   6   3 -16   57.80    2.10   1
   6   3 -15  141.50    3.60   1
   6   3 -14   43.40    2.00   1
   6   3 -13   18.70    3.40   1
   6   3 -12  343.90    9.40   1
   6   3 -11   37.30    2.10   1
   6   3 -10 1081.00   25.60   1
   6   3  -9  171.00    4.80   1
   6   3  -8  452.90   11.80   1
   6   3  -7  158.80    4.60   1
   6   3  -6    0.40    1.20   1
   6   3  -5  253.60    6.90   1
   6   3  -4  409.30   10.90   1
   6   3  -3    3.60    1.40   1
   6   3  -2 1433.50   33.80   1
   6   3  -1   15.30    1.70   1
   6   3   0  777.30   20.00   1
   6   3   1  206.70    5.90   1
   6   3   2  253.00    7.30   1
   6   3   3  459.10   12.20   1
   6   3   4   69.60    2.80   1
   6   3   5   81.60    3.10   1
   6   3   6  480.60   13.30   1
   6   3   7   18.30    1.90   1
   6   3   9    3.30    1.70   1
   6   3  10   97.20    3.60   1
   6   3  11  206.20    6.10   1
   6   3  12    3.90    1.70   1
   6   3  13   64.70    2.70   1
   6   3  14  250.20    7.20   1
   6   3  15  112.40    3.70   1
   6   3  16  417.00   11.20   1
   6   3  17   -3.80    2.00   1
   6   3  18  123.70    4.50   1
   6   3  19   15.30    1.80   1
   6   3  20    8.40    1.90   1
   6   3  21   57.90    4.20   1
   6   3  22    8.00    2.70   1
   6   3  23   13.00    2.80   1
   6   3  24  162.80    8.00   1
   6   4 -26   64.10    4.40   1
   6   4 -25   42.00    3.50   1
   6   4 -24    2.80    3.90   1
   6   4 -23   45.30    4.10   1
   6   4 -22   25.00    2.90   1
   6   4 -21   12.00    3.70   1
   6   4 -20  196.10    8.30   1
   6   4 -19  123.80    4.10   1
   6   4 -18  421.00   10.50   1
   6   4 -17  187.60    5.20   1
   6   4 -16  111.40    2.90   1
   6   4 -15   14.50    1.40   1
   6   4 -14    1.40    1.20   1
   6   4 -13  117.50    3.60   1
   6   4 -12   67.60    2.90   1
   6   4 -11  917.70   22.30   1
   6   4 -10  347.20    9.30   1
   6   4  -9  652.80   12.90   1
   6   4  -8  386.90    8.30   1
   6   4  -7  420.20    9.20   1
   6   4  -6  194.90    4.50   1
   6   4  -5   28.20    1.30   1
   6   4  -4    0.70    1.30   1
   6   4  -3   76.30    2.70   1
   6   4  -2   25.00    1.70   1
   6   4  -1  746.80   18.20   1
   6   4   0   14.90    1.50   1
   6   4   1  154.90    4.50   1
   6   4   2  231.50    6.40   1
   6   4   3   19.20    1.60   1
   6   4   4   60.70    2.50   1
   6   4   5  179.20    5.70   1
   6   4   6   24.00    1.80   1
   6   4   7  231.40    6.80   1
   6   4   8   16.20    1.90   1
   6   4   9  165.30    5.60   1
   6   4  10  177.80    5.40   1
   6   4  11    7.10    1.90   1
   6   4  12   16.90    2.00   1
   6   4  13   -0.30    1.70   1
   6   4  14   18.70    2.10   1
   6   4  15  134.90    4.40   1
   6   4  16   -3.00    2.00   1
   6   4  17  108.20    3.90   1
   6   4  18   31.50    2.40   1
   6   4  19   15.60    2.20   1
   6   4  20   35.70    2.70   1
   6   4  21    5.30    2.10   1
   6   4  22   24.70    2.40   1
   6   4  23   35.40    3.50   1
   6   4  24    1.50    2.60   1
   6   5 -25    6.20    3.70   1
   6   5 -24   60.50    4.70   1
   6   5 -23   35.80    3.40   1
   6   5 -22   22.10    3.70   1
   6   5 -21  118.30    6.20   1
   6   5 -20   -1.80    3.40   1
   6   5 -19  297.90   10.70   1
   6   5 -18   -4.10    3.00   1
   6   5 -17  207.60    6.00   1
   6   5 -16  154.20    4.90   1
   6   5 -15   -1.70    1.30   1
   6   5 -14  287.80    6.30   1
   6   5 -13   18.40    1.40   1
   6   5 -12  271.00    6.30   1
   6   5 -11  136.10    3.90   1
   6   5 -10  159.50    4.70   1
   6   5  -9  178.70    5.10   1
   6   5  -8    4.00    0.80   1
   6   5  -7  258.30    5.70   1
   6   5  -6   53.00    2.30   1
   6   5  -5    4.70    0.90   1
   6   5  -4   77.00    2.20   1
   6   5  -3   86.40    2.70   1
   6   5  -2  222.10    5.90   1
   6   5  -1  171.40    4.80   1
   6   5   0  267.40    7.90   1
   6   5   1    9.20    1.50   1
   6   5   2  117.90    4.10   1
   6   5   3   92.50    3.20   1
   6   5   4    5.10    1.40   1
   6   5   5   39.20    2.20   1
   6   5   6   35.80    2.20   1
   6   5   7   31.50    2.00   1
   6   5   8   25.30    1.90   1
   6   5   9   86.90    3.40   1
   6   5  10    3.60    1.60   1
   6   5  11    0.60    1.90   1
   6   5  12    6.70    2.10   1
   6   5  13    1.30    1.40   1
   6   5  14    7.30    1.90   1
   6   5  15    1.20    1.90   1
   6   5  16    4.10    2.00   1
   6   5  17    3.00    1.90   1
   6   5  18   -0.60    2.00   1
   6   5  19    6.00    2.00   1
   6   5  20    9.00    2.00   1
   6   5  21    3.60    2.10   1
   6   5  22    3.10    2.50   1
   6   5  23    0.40    2.50   1
   6   6 -24   -1.40    2.20   1
   6   6 -23  109.90    6.00   1
   6   6 -22   42.80    4.30   1
   6   6 -21   24.80    3.60   1
   6   6 -20   96.20    5.70   1
   6   6 -19    4.30    3.50   1
   6   6 -18   52.20    3.60   1
   6   6 -17    3.60    2.20   1
   6   6 -16   -1.50    2.40   1
   6   6 -15  197.70    6.40   1
   6   6 -14  211.70    6.50   1
   6   6 -13  147.10    4.70   1
   6   6 -12  104.60    6.80   1
   6   6 -11  203.20    6.30   1
   6   6 -10  154.70    3.90   1
   6   6  -9    4.80    1.10   1
   6   6  -8    1.50    1.00   1
   6   6  -7   83.70    2.90   1
   6   6  -6    2.80    1.50   1
   6   6  -5   13.00    1.40   1
   6   6  -4  193.80    5.30   1
   6   6  -3  472.10   12.40   1
   6   6  -2  296.90    8.00   1
   6   6  -1  286.80    8.00   1
   6   6   0    2.10    1.40   1
   6   6   1   46.70    2.20   1
   6   6   2  112.90    4.30   1
   6   6   3    2.80    1.60   1
   6   6   4   16.20    1.60   1
   6   6   5   56.90    2.60   1
   6   6   6   43.90    2.30   1
   6   6   7   91.70    3.60   1
   6   6   8    2.10    1.70   1
   6   6   9   31.70    2.00   1
   6   6  10   17.10    1.80   1
   6   6  11   -2.10    1.60   1
   6   6  12   46.40    2.20   1
   6   6  13   24.70    2.20   1
   6   6  14   44.60    2.20   1
   6   6  15   31.90    2.30   1
   6   6  16    8.00    1.90   1
   6   6  17    4.50    1.90   1
   6   6  18    8.30    1.70   1
   6   6  19    1.50    2.00   1
   6   6  20   11.10    1.90   1
   6   6  21   -0.70    1.50   1
   6   7 -23   76.80    5.40   1
   6   7 -22   43.50    4.30   1
   6   7 -21   33.00    3.30   1
   6   7 -20   40.20    4.30   1
   6   7 -19   -0.20    3.50   1
   6   7 -18    3.20    2.50   1
   6   7 -17   38.10    2.80   1
   6   7 -16   33.10    3.00   1
   6   7 -15  271.90    7.90   1
   6   7 -14  299.60    8.40   1
   6   7 -13  190.30    6.10   1
   6   7 -12  227.10    7.00   1
   6   7 -11   10.30    4.00   1
   6   7 -10   39.60    2.90   1
   6   7  -9   36.40    3.00   1
   6   7  -8   62.10    3.30   1
   6   7  -7  421.80   11.80   1
   6   7  -6   36.50    1.70   1
   6   7  -5  181.80    4.90   1
   6   7  -4   46.00    2.20   1
   6   7  -3  285.80    7.70   1
   6   7  -2  436.00   11.60   1
   6   7  -1    2.40    1.30   1
   6   7   0   52.60    2.30   1
   6   7   1  227.00    6.40   1
   6   7   2   -0.30    1.60   1
   6   7   4   35.80    2.20   1
   6   7   5  177.30    5.40   1
   6   7   6   68.00    2.80   1
   6   7   7   19.90    1.80   1
   6   7   8   63.70    2.90   1
   6   7   9   16.00    2.10   1
   6   7  10   13.10    2.00   1
   6   7  11   66.00    2.90   1
   6   7  12   16.70    2.10   1
   6   7  13  111.50    3.80   1
   6   7  14  135.50    4.40   1
   6   7  15   33.50    2.40   1
   6   7  16   72.80    3.40   1
   6   7  17   23.30    2.00   1
   6   7  18   40.60    2.60   1
   6   7  19   15.30    3.00   1
   6   7  20   10.80    3.00   1
   6   8 -21   -0.20    2.80   1
   6   8 -20   28.40    4.40   1
   6   8 -19   -0.50    2.20   1
   6   8 -18   49.50    4.50   1
   6   8 -17    3.00    3.60   1
   6   8 -16  286.80    8.50   1
   6   8 -15   -0.90    2.40   1
   6   8 -14  320.30    9.20   1
   6   8 -13   68.50    3.20   1
   6   8 -12   24.00    2.80   1
   6   8 -11   40.50    3.00   1
   6   8 -10    7.60    4.30   1
   6   8  -9    6.20    3.40   1
   6   8  -8  525.30   15.60   1
   6   8  -7   24.80    2.90   1
   6   8  -6  742.00   20.90   1
   6   8  -5   16.60    3.00   1
   6   8  -4  356.10   10.80   1
   6   8  -3   20.70    2.30   1
   6   8  -2   35.80    2.10   1
   6   8  -1  120.20    3.50   1
   6   8   0   55.90    2.20   1
   6   8   1   26.30    2.90   1
   6   8   2  554.30   12.30   1
   6   8   3    1.90    1.50   1
   6   8   4  417.10   10.00   1
   6   8   5   60.60    2.40   1
   6   8   6   82.00    3.20   1
   6   8   7   59.00    2.60   1
   6   8   8   35.10    2.00   1
   6   8   9   90.40    3.20   1
   6   8  10  242.60    6.20   1
   6   8  11   75.70    3.00   1
   6   8  12  441.10    9.90   1
   6   8  13   -2.10    1.90   1
   6   8  14  172.50    5.10   1
   6   8  15   10.10    2.30   1
   6   8  16   12.40    2.30   1
   6   8  17   22.90    2.10   1
   6   8  18   50.10    3.20   1
   6   8  19   23.10    3.10   1
   6   9 -20    4.20    3.10   1
   6   9 -19   16.20    3.60   1
   6   9 -18   25.60    3.60   1
   6   9 -17   29.10    5.00   1
   6   9 -15   98.40    6.00   1
   6   9 -14   44.40    3.10   1
   6   9 -13   21.40    2.30   1
   6   9 -12   -0.50    2.00   1
   6   9 -11   -1.10    2.50   1
   6   9 -10   15.90    2.50   1
   6   9  -9   72.30    3.60   1
   6   9  -8   31.30    3.30   1
   6   9  -7  404.60   12.80   1
   6   9  -6   52.10    3.50   1
   6   9  -5  138.00    5.30   1
   6   9  -4    4.30    2.30   1
   6   9  -3    4.90    2.40   1
   6   9  -2    7.50    2.10   1
   6   9  -1   70.80    3.50   1
   6   9   0   45.60    4.00   1
   6   9   1  243.80    7.70   1
   6   9   2    3.60    2.30   1
   6   9   3  366.00   10.40   1
   6   9   4    2.40    1.20   1
   6   9   5   59.20    2.30   1
   6   9   6    8.20    1.40   1
   6   9   7    2.80    1.30   1
   6   9   8    0.60    1.20   1
   6   9   9    8.70    1.50   1
   6   9  10    0.70    1.50   1
   6   9  11  188.30    6.00   1
   6   9  12    1.20    1.90   1
   6   9  13   81.50    3.50   1
   6   9  14    2.00    2.00   1
   6   9  15   15.70    2.20   1
   6   9  16   -0.70    1.90   1
   6   9  17   -1.40    2.10   1
   6   9  18   10.90    2.70   1
   6  10 -18   42.20    4.00   1
   6  10 -17  149.20    6.80   1
   6  10 -16    8.40    3.10   1
   6  10 -15  146.50    6.60   1
   6  10 -14   -2.00    2.90   1
   6  10 -13  139.10    4.90   1
   6  10 -12    6.50    2.40   1
   6  10 -11    1.30    1.90   1
   6  10 -10    8.10    2.80   1
   6  10  -9   27.90    3.80   1
   6  10  -8   51.40    2.90   1
   6  10  -7  125.80    6.90   1
   6  10  -6   44.90    3.30   1
   6  10  -5  101.20    3.90   1
   6  10  -4   19.50    2.40   1
   6  10  -3   22.40    2.60   1
   6  10  -2   10.90    2.30   1
   6  10  -1   15.50    2.40   1
   6  10   0    5.80    2.10   1
   6  10   1    5.50    1.80   1
   6  10   2   24.80    2.50   1
   6  10   3   45.10    3.00   1
   6  10   4   22.20    2.40   1
   6  10   5    8.30    2.00   1
   6  10   6   -1.40    2.00   1
   6  10   7   -0.20    4.00   1
   6  10   8   -0.30    3.90   1
   6  10   9    0.10    3.90   1
   6  10  10   43.80    4.50   1
   6  10  11    0.10    1.60   1
   6  10  12   72.30    3.20   1
   6  10  13   14.30    1.90   1
   6  10  14    4.20    1.30   1
   6  10  15    2.50    1.70   1
   6  10  16    2.80    2.10   1
   6  11 -16   95.00    5.40   1
   6  11 -15   13.90    3.20   1
   6  11 -14  109.40    5.80   1
   6  11 -13   10.30    3.00   1
   6  11 -12   47.30    3.30   1
   6  11 -11    4.10    3.00   1
   6  11 -10   -1.70    2.00   1
   6  11  -9    4.40    2.80   1
   6  11  -8   38.60    3.10   1
   6  11  -7   52.70    3.70   1
   6  11  -6  115.90    4.20   1
   6  11  -5   57.50    6.20   1
   6  11  -4   83.60    3.90   1
   6  11  -3    8.40    2.10   1
   6  11  -2    0.20    1.90   1
   6  11  -1   16.60    3.90   1
   6  11   0    1.10    1.70   1
   6  11   1    7.40    2.20   1
   6  11   2   43.50    5.60   1
   6  11   3   81.10    5.30   1
   6  11   4   16.10    4.90   1
   6  11   5   13.50    4.50   1
   6  11   6    6.70    4.40   1
   6  11   7    5.60    4.70   1
   6  11   8    0.70    4.70   1
   6  11   9   21.40    5.10   1
   6  11  10   30.50    5.30   1
   6  11  11   42.80    5.50   1
   6  11  12    5.40    5.10   1
   6  11  13    3.50    5.20   1
   6  12 -14   51.10    4.80   1
   6  12 -13    6.60    3.00   1
   6  12 -12    0.40    3.00   1
   6  12 -11    0.40    2.90   1
   6  12 -10   -0.50    2.80   1
   6  12  -9    4.70    2.70   1
   6  12  -8   68.90    3.60   1
   6  12  -7   28.10    2.60   1
   6  12  -6  108.00    4.40   1
   6  12  -5   21.80    5.00   1
   6  12  -4  118.40    9.00   1
   6  12  -3    3.70    3.20   1
   6  12  -2   -3.20    4.20   1
   6  12  -1    0.80    4.40   1
   6  12   0   14.20    4.90   1
   6  12   1   -0.70    3.20   1
   6  12   2  142.60    9.00   1
   6  12   3    1.20    5.10   1
   6  12   4  164.60    8.50   1
   6  12   5    0.30    3.50   1
   6  12   6   49.50    5.70   1
   7   0 -28    8.40    2.80   1
   7   0 -27    2.50    2.60   1
   7   0 -26   26.80    3.00   1
   7   0 -25   -4.10    2.50   1
   7   0 -24  390.40   14.90   1
   7   0 -23   -5.20    3.00   1
   7   0 -22  321.30   12.80   1
   7   0 -21   -0.80    2.00   1
   7   0 -20  222.90    9.00   1
   7   0 -19    4.70    3.00   1
   7   0 -18    8.00    2.90   1
   7   0 -17   -3.30    2.90   1
   7   0 -16  317.00   12.80   1
   7   0 -15   -1.10    2.60   1
   7   0 -14   89.60    4.80   1
   7   0 -13   -2.00    2.40   1
   7   0 -12  500.20   17.80   1
   7   0 -11    1.20    2.50   1
   7   0 -10  104.60    4.70   1
   7   0  -9    6.80    4.40   1
   7   0  -8  115.90    5.00   1
   7   0  -7    1.20    2.40   1
   7   0  -6  572.10   20.50   1
   7   0  -5   -3.00    2.20   1
   7   0  -4  379.40   13.30   1
   7   0  -3    1.50    2.30   1
   7   0  -2  202.30    7.50   1
   7   0  -1   -2.00    2.30   1
   7   0   0    7.20    2.50   1
   7   0   1   -0.40    2.30   1
   7   0   2   46.20    3.20   1
   7   0   3    6.50    2.80   1
   7   0   4  485.40   17.70   1
   7   0   5   -3.30    2.70   1
   7   0   6  319.00   12.50   1
   7   0   7   -1.10    2.50   1
   7   0   8   36.20    3.50   1
   7   0   9    1.00    1.90   1
   7   0  10    1.30    2.70   1
   7   0  11   -2.90    2.70   1
   7   0  12   57.40    3.90   1
   7   0  13    1.80    2.60   1
   7   0  14   68.70    4.20   1
   7   0  15   -0.70    2.70   1
   7   0  16    6.40    2.40   1
   7   0  17    1.10    3.10   1
   7   0  18    0.90    2.20   1
   7   0  19    0.10    3.00   1
   7   0  20    4.20    2.80   1
   7   0  21    3.30    3.00   1
   7   0  22   -2.50    2.80   1
   7   1 -28    4.40    3.00   1
   7   1 -27    1.10    1.50   1
   7   1 -26   11.20    1.90   1
   7   1 -25   85.70    3.30   1
   7   1 -24    9.90    2.00   1
   7   1 -23  366.30    9.80   1
   7   1 -22   28.20    2.40   1
   7   1 -21  193.70    6.00   1
   7   1 -20    4.20    2.20   1
   7   1 -19   19.40    2.00   1
   7   1 -18   91.90    3.50   1
   7   1 -17  291.70    8.10   1
   7   1 -16  114.10    3.80   1
   7   1 -15  273.50    8.20   1
   7   1 -14  399.00   10.40   1
   7   1 -13  347.20    9.10   1
   7   1 -12   17.40    2.00   1
   7   1 -11  465.90   11.20   1
   7   1 -10   53.90    2.50   1
   7   1  -9   55.90    2.30   1
   7   1  -8   12.40    1.50   1
   7   1  -7  374.70    9.70   1
   7   1  -6  146.60    4.10   1
   7   1  -5  511.00   12.70   1
   7   1  -4  222.30    6.20   1
   7   1  -3  309.90    7.90   1
   7   1  -2   16.30    1.70   1
   7   1  -1   63.20    2.80   1
   7   1   0   14.30    1.60   1
   7   1   1   29.80    1.80   1
   7   1   2  129.40    4.20   1
   7   1   3  198.80    6.20   1
   7   1   4  145.80    5.00   1
   7   1   5  294.20    8.80   1
   7   1   6   76.90    3.30   1
   7   1   7    6.00    2.00   1
   7   1   8   57.20    3.00   1
   7   1   9    3.20    1.90   1
   7   1  10    1.30    1.90   1
   7   1  11   74.30    3.00   1
   7   1  12  210.00    6.40   1
   7   1  13   89.50    3.70   1
   7   1  14  126.50    4.70   1
   7   1  15   15.90    2.70   1
   7   1  16   56.10    3.10   1
   7   1  17    0.10    2.10   1
   7   1  18    2.60    2.10   1
   7   1  19   23.90    2.20   1
   7   1  20   18.40    2.60   1
   7   1  21    5.10    2.20   1
   7   1  22   14.30    2.30   1
   7   2 -27   11.30    2.90   1
   7   2 -26   -3.00    2.80   1
   7   2 -25   10.90    3.40   1
   7   2 -24   51.90    2.70   1
   7   2 -23    1.90    1.60   1
   7   2 -22   18.90    1.80   1
   7   2 -21   25.90    1.90   1
   7   2 -20    9.30    1.70   1
   7   2 -19    5.10    2.20   1
   7   2 -18   28.30    2.80   1
   7   2 -17   53.10    2.60   1
   7   2 -16   17.40    2.10   1
   7   2 -15  218.20    9.70   1
   7   2 -14   30.50    2.20   1
   7   2 -13  146.10    4.50   1
   7   2 -12  137.20    4.50   1
   7   2 -11    6.40    2.50   1
   7   2 -10   -0.10    1.50   1
   7   2  -9   27.60    2.10   1
   7   2  -8  544.70   14.40   1
   7   2  -7  370.40    9.80   1
   7   2  -6   13.90    2.00   1
   7   2  -5  771.10   18.80   1
   7   2  -4   41.40    2.30   1
   7   2  -3  151.70    4.80   1
   7   2  -2   86.70    3.30   1
   7   2  -1   10.90    1.70   1
   7   2   0   65.30    2.80   1
   7   2   1  490.70   12.90   1
   7   2   2  352.70    9.50   1
   7   2   3  691.90   17.60   1
   7   2   4  245.50    7.10   1
   7   2   5  281.10    8.10   1
   7   2   6   11.20    1.50   1
   7   2   7    9.00    2.00   1
   7   2   8   31.10    2.30   1
   7   2   9    6.00    1.90   1
   7   2  10    0.30    1.90   1
   7   2  11  389.20   13.00   1
   7   2  12    3.90    2.10   1
   7   2  13  265.10    7.80   1
   7   2  14   40.60    2.70   1
   7   2  15  122.50    4.50   1
   7   2  16   24.10    2.50   1
   7   2  17    4.60    1.80   1
   7   2  18   35.10    2.70   1
   7   2  19   68.40    3.40   1
   7   2  20   21.60    2.50   1
   7   2  21   80.90    3.80   1
   7   2  22    9.70    3.00   1
   7   3 -26    0.90    3.20   1
   7   3 -25    2.20    2.70   1
   7   3 -24    0.30    2.80   1
   7   3 -23   -1.20    3.00   1
   7   3 -22    1.30    2.50   1
   7   3 -21   47.30    2.30   1
   7   3 -20   38.20    2.20   1
   7   3 -19    8.90    1.70   1
   7   3 -18    1.30    1.60   1
   7   3 -17   41.60    2.70   1
   7   3 -16   26.90    1.70   1
   7   3 -15   27.20    2.70   1
   7   3 -14   82.20    3.40   1
   7   3 -13    3.20    1.70   1
   7   3 -12   93.90    3.60   1
   7   3 -11   51.10    2.60   1
   7   3 -10  408.90   10.40   1
   7   3  -9  569.80   14.00   1
   7   3  -8   42.70    2.20   1
   7   3  -7  144.60    4.70   1
   7   3  -6  314.90    8.30   1
   7   3  -5   32.50    2.20   1
   7   3  -4  145.50    4.70   1
   7   3  -3   40.10    2.40   1
   7   3  -2  254.40    6.90   1
   7   3  -1  231.30    7.00   1
   7   3   0    1.90    1.60   1
   7   3   1    1.50    1.70   1
   7   3   2  185.70    5.60   1
   7   3   3   49.80    2.60   1
   7   3   4  869.10   21.30   1
   7   3   5   31.80    2.20   1
   7   3   6  391.70   11.00   1
   7   3   7  636.10   16.80   1
   7   3   8  120.50    4.30   1
   7   3   9   30.50    2.30   1
   7   3  10  112.40    4.20   1
   7   3  11   60.60    3.00   1
   7   3  12  337.70    9.70   1
   7   3  13    2.80    2.70   1
   7   3  14  540.30   14.90   1
   7   3  15   -2.50    2.20   1
   7   3  16  302.40    9.00   1
   7   3  17    5.60    2.20   1
   7   3  18   20.20    2.40   1
   7   3  19   19.90    2.80   1
   7   3  20   53.90    3.00   1
   7   3  21    6.00    2.20   1
   7   3  22   51.50    3.90   1
   7   4 -25    1.90    2.90   1
   7   4 -24   82.60    5.20   1
   7   4 -23   22.40    3.10   1
   7   4 -22  209.00    8.80   1
   7   4 -21  120.20    6.10   1
   7   4 -20  160.80    7.80   1
   7   4 -19   51.60    4.30   1
   7   4 -18    4.40    3.30   1
   7   4 -17   19.20    2.00   1
   7   4 -16   56.40    2.10   1
   7   4 -15   25.80    1.90   1
   7   4 -14  491.50   13.40   1
   7   4 -13    1.20    1.60   1
   7   4 -12   85.00    3.30   1
   7   4 -11  187.00    5.50   1
   7   4 -10   84.70    3.10   1
   7   4  -9   29.70    2.10   1
   7   4  -7  117.90    4.20   1
   7   4  -6  596.70   14.80   1
   7   4  -5  232.80    6.90   1
   7   4  -4  221.20    6.00   1
   7   4  -3   55.30    2.70   1
   7   4  -2  320.10    8.40   1
   7   4  -1   90.70    3.50   1
   7   4   0    9.30    1.70   1
   7   4   1    8.00    1.80   1
   7   4   2  163.00    5.10   1
   7   4   3   50.40    2.50   1
   7   4   4    1.30    1.70   1
   7   4   5  392.40   10.40   1
   7   4   6  291.20    8.10   1
   7   4   7  123.70    6.20   1
   7   4   8  202.70    6.30   1
   7   4   9    2.90    1.90   1
   7   4  10   15.40    2.00   1
   7   4  11    6.20    1.90   1
   7   4  12   -2.80    1.90   1
   7   4  13   65.50    3.10   1
   7   4  14   25.70    2.10   1
   7   4  15   71.60    3.30   1
   7   4  16   60.50    3.00   1
   7   4  17   35.20    2.60   1
   7   4  18   57.10    3.10   1
   7   4  19   32.30    2.70   1
   7   4  20   16.80    2.30   1
   7   4  21   28.10    3.50   1
   7   4  22    2.90    3.00   1
   7   5 -24   45.20    3.70   1
   7   5 -23  287.00   11.40   1
   7   5 -22   10.10    3.60   1
   7   5 -21   99.20    5.50   1
   7   5 -20   54.70    3.70   1
   7   5 -19   63.90    4.70   1
   7   5 -18  121.70    6.10   1
   7   5 -17   28.30    3.80   1
   7   5 -16   61.30    3.40   1
   7   5 -15  308.90    8.40   1
   7   5 -14    7.90    1.90   1
   7   5 -13  447.10   12.70   1
   7   5 -12  130.40    4.60   1
   7   5 -11   11.50    1.80   1
   7   5 -10  415.10   11.10   1
   7   5  -9    6.40    1.40   1
   7   5  -8  192.60    5.40   1
   7   5  -7  465.70   11.90   1
   7   5  -6   49.10    2.40   1
   7   5  -5  517.90   13.20   1
   7   5  -4    4.40    1.50   1
   7   5  -3  145.80    4.60   1
   7   5  -2   51.30    2.70   1
   7   5  -1  191.90    6.00   1
   7   5   0  162.40    5.00   1
   7   5   1  229.20    6.50   1
   7   5   2  258.00    7.40   1
   7   5   3  132.40    4.30   1
   7   5   4    2.50    1.70   1
   7   5   5   82.60    3.20   1
   7   5   6  103.50    3.60   1
   7   5   7   63.00    2.90   1
   7   5   8   25.70    2.20   1
   7   5   9   18.40    2.10   1
   7   5  10   13.50    2.00   1
   7   5  11   17.10    2.10   1
   7   5  12   13.80    2.00   1
   7   5  13    7.50    2.00   1
   7   5  14   19.20    2.10   1
   7   5  15   57.00    3.10   1
   7   5  16   13.90    2.20   1
   7   5  17   -1.60    2.00   1
   7   5  18   23.50    2.20   1
   7   5  19    4.50    2.00   1
   7   5  20    1.50    2.00   1
   7   5  21    1.50    7.10   1
   7   5  22   -3.70    2.90   1
   7   6 -23    1.30    3.20   1
   7   6 -22   21.80    3.90   1
   7   6 -21   45.10    4.70   1
   7   6 -20   -4.60    3.50   1
   7   6 -19  163.80    6.80   1
   7   6 -18   15.30    3.60   1
   7   6 -17  121.70    6.20   1
   7   6 -16   44.40    2.90   1
   7   6 -15   43.20    3.00   1
   7   6 -14  156.80    5.60   1
   7   6 -13    4.90    2.60   1
   7   6 -12   13.90    2.60   1
   7   6 -11  106.10    4.60   1
   7   6 -10    4.10    2.10   1
   7   6  -9  121.40    4.20   1
   7   6  -8   21.80    1.70   1
   7   6  -7   46.30    2.20   1
   7   6  -6    6.00    1.60   1
   7   6  -5   -1.60    1.60   1
   7   6  -4   39.40    2.20   1
   7   6  -3   34.30    2.20   1
   7   6  -2    2.00    1.50   1
   7   6  -1   63.10    2.90   1
   7   6   0    6.20    1.70   1
   7   6   1  223.30    7.20   1
   7   6   2  245.80    7.30   1
   7   6   3  184.80    5.60   1
   7   6   4   84.30    3.30   1
   7   6   5   24.70    2.10   1
   7   6   6   50.00    2.80   1
   7   6   7    2.40    2.00   1
   7   6   8   12.60    1.70   1
   7   6   9    7.20    1.80   1
   7   6  10   17.80    2.20   1
   7   6  11  110.70    4.10   1
   7   6  12    5.50    1.50   1
   7   6  13   89.80    3.50   1
   7   6  14    0.40    2.00   1
   7   6  15   71.90    3.50   1
   7   6  16   44.50    2.60   1
   7   6  17    5.90    2.20   1
   7   6  18   62.90    3.10   1
   7   6  19    2.50    1.90   1
   7   6  20    7.60    2.90   1
   7   7 -22    2.30    2.30   1
   7   7 -21    1.90    3.10   1
   7   7 -20   48.30    4.50   1
   7   7 -19   33.40    3.20   1
   7   7 -18   73.40    4.80   1
   7   7 -17   78.90    5.10   1
   7   7 -16   29.80    2.40   1
   7   7 -15   79.10    3.80   1
   7   7 -14   44.70    3.10   1
   7   7 -13    8.30    2.60   1
   7   7 -12   -1.00    2.60   1
   7   7 -11   31.80    3.30   1
   7   7 -10  203.40    6.80   1
   7   7  -9  225.30    7.70   1
   7   7  -8  255.40    8.80   1
   7   7  -7  142.50    5.50   1
   7   7  -6  169.20    9.20   1
   7   7  -5   27.70    1.90   1
   7   7  -4    5.20    1.50   1
   7   7  -3    5.10    2.40   1
   7   7  -2   19.30    1.90   1
   7   7  -1  102.80    3.80   1
   7   7   0  174.00    5.50   1
   7   7   1  160.10    5.10   1
   7   7   2  138.10    4.80   1
   7   7   3   47.10    2.60   1
   7   7   4  117.00    3.90   1
   7   7   5    3.40    1.60   1
   7   7   6    2.60    1.80   1
   7   7   7  121.60    4.30   1
   7   7   8   13.40    1.80   1
   7   7   9  247.20    7.10   1
   7   7  10   62.20    3.00   1
   7   7  11  172.40    5.40   1
   7   7  12   50.40    2.80   1
   7   7  13   43.00    2.70   1
   7   7  14   17.50    2.10   1
   7   7  15    0.60    1.90   1
   7   7  16    5.00    3.10   1
   7   7  17   62.10    3.00   1
   7   7  18   -1.90    1.90   1
   7   8 -20    5.60    2.40   1
   7   8 -19   -1.00    3.20   1
   7   8 -18   31.10    3.90   1
   7   8 -17    1.90    2.20   1
   7   8 -16    2.00    2.50   1
   7   8 -15   21.00    2.70   1
   7   8 -14    3.10    2.10   1
   7   8 -13   54.90    3.20   1
   7   8 -12   88.50    5.00   1
   7   8 -11   23.70    2.80   1
   7   8 -10  136.70    5.30   1
   7   8  -9   15.70    2.90   1
   7   8  -8  161.50    5.80   1
   7   8  -7    6.00    2.40   1
   7   8  -6   44.50    2.90   1
   7   8  -5   24.20    2.70   1
   7   8  -4   51.00    3.30   1
   7   8  -3   24.60    3.10   1
   7   8  -2  296.10    9.80   1
   7   8  -1   21.20    3.10   1
   7   8   0  435.60   12.40   1
   7   8   1    3.40    1.60   1
   7   8   2  103.10    3.80   1
   7   8   3   35.30    2.20   1
   7   8   4    0.10    1.60   1
   7   8   5   43.00    2.60   1
   7   8   6  185.60    5.90   1
   7   8   7   18.20    1.90   1
   7   8   8  195.00    6.30   1
   7   8   9    2.00    1.70   1
   7   8  10  175.20    5.40   1
   7   8  11    8.00    1.80   1
   7   8  12   18.50    3.00   1
   7   8  13   34.60    2.50   1
   7   8  14    6.40    2.40   1
   7   8  15    1.20    2.10   1
   7   8  16  121.00    4.50   1
   7   8  17   -0.50    2.20   1
   7   9 -18  150.80    7.10   1
   7   9 -16   38.30    2.80   1
   7   9 -15   11.80    3.80   1
   7   9 -14   -0.60    1.60   1
   7   9 -13    5.30    2.50   1
   7   9 -12   82.60    4.20   1
   7   9 -11   79.90    3.60   1
   7   9 -10  120.50    7.30   1
   7   9  -9   38.10    3.40   1
   7   9  -8   55.00    3.60   1
   7   9  -7   49.50    2.90   1
   7   9  -6   29.70    2.80   1
   7   9  -5    0.40    2.40   1
   7   9  -4   47.20    3.70   1
   7   9  -3  124.90    4.60   1
   7   9  -2  137.10    5.50   1
   7   9  -1  164.60    5.60   1
   7   9   0   79.10    4.20   1
   7   9   1  121.10    5.00   1
   7   9   2    2.50    2.30   1
   7   9   3    0.90    2.00   1
   7   9   4   -0.40    1.80   1
   7   9   5   56.70    3.10   1
   7   9   6   19.50    1.80   1
   7   9   7  151.90    4.60   1
   7   9   8   25.60    2.00   1
   7   9   9  114.60    3.90   1
   7   9  10    0.80    1.50   1
   7   9  11   56.50    3.00   1
   7   9  12    1.40    1.90   1
   7   9  13    3.70    2.00   1
   7   9  14   26.60    2.40   1
   7   9  15   29.00    2.50   1
   7   9  16    1.90    1.90   1
   7  10 -17  202.60    9.20   1
   7  10 -16    9.60    2.50   1
   7  10 -15   54.80    3.50   1
   7  10 -14   10.60    2.10   1
   7  10 -13    1.30    2.40   1
   7  10 -12   42.20    2.60   1
   7  10 -11  169.20    5.80   1
   7  10 -10    2.80    2.40   1
   7  10  -9  112.20    4.80   1
   7  10  -8   -1.10    2.60   1
   7  10  -7  163.50    5.80   1
   7  10  -6    3.40    2.40   1
   7  10  -5    5.60    2.40   1
   7  10  -4   28.30    3.40   1
   7  10  -3   81.60    3.60   1
   7  10  -2   15.00    2.70   1
   7  10  -1  176.70    6.30   1
   7  10   0    5.40    2.30   1
   7  10   1   20.50    2.60   1
   7  10   2   13.20    2.40   1
   7  10   3   13.00    2.40   1
   7  10   4    7.90    2.30   1
   7  10   5    2.20    2.80   1
   7  10   6   -0.50    2.70   1
   7  10   7   43.70    5.60   1
   7  10   8   22.60    9.40   1
   7  10   9   16.40    5.30   1
   7  10  10    2.60    4.10   1
   7  10  11   19.30    5.50   1
   7  10  12    2.20    5.40   1
   7  10  13    6.60    3.90   1
   7  11 -14   -0.60    3.30   1
   7  11 -13    3.90    2.50   1
   7  11 -12   74.10    3.60   1
   7  11 -11    5.70    1.90   1
   7  11 -10  128.40    5.30   1
   7  11  -9    7.30    1.90   1
   7  11  -8  168.80    6.40   1
   7  11  -7    0.50    2.00   1
   7  11  -6   73.50    4.10   1
   7  11  -5    7.10    2.40   1
   7  11  -4    2.50    2.00   1
   7  11  -3   10.00    2.70   1
   7  11  -2  166.20    7.20   1
   7  11  -1   67.30    4.00   1
   7  11   0  170.00    6.60   1
   7  11   1   15.40    2.70   1
   7  11   2   60.40    5.60   1
   7  11   3   27.30    4.80   1
   7  11   4    6.50    4.60   1
   7  11   5    3.60    5.30   1
   7  11   6   19.70    5.20   1
   7  11   7   -2.70    5.00   1
   7  12 -12   77.50    4.90   1
   7  12 -11   19.90    3.30   1
   7  12 -10   65.00    4.30   1
   7  12  -9    0.30    3.10   1
   7  12  -8   74.50    5.40   1
   7  12  -7   -2.30    3.10   1
   7  12  -6    6.50    3.30   1
   7  12  -5   12.20    3.40   1
   8   0 -27   -2.00    2.80   1
   8   0 -26  130.90    6.30   1
   8   0 -25   -4.90    2.70   1
   8   0 -24  190.10    8.00   1
   8   0 -23   -1.90    2.40   1
   8   0 -22   -2.20    2.90   1
   8   0 -21   -4.40    2.50   1
   8   0 -20  123.10    6.90   1
   8   0 -19   -2.00    3.00   1
   8   0 -18  661.50   24.40   1
   8   0 -17   -5.20    3.10   1
   8   0 -16  379.20   15.50   1
   8   0 -15    2.80    3.10   1
   8   0 -14    2.60    3.00   1
   8   0 -13   -2.70    2.70   1
   8   0 -12   84.60    4.50   1
   8   0 -11    4.30    2.90   1
   8   0 -10  675.00   24.50   1
   8   0  -9    1.40    3.60   1
   8   0  -8 1123.50   38.90   1
   8   0  -7   -1.40    2.80   1
   8   0  -6  270.70   10.00   1
   8   0  -5    3.50    2.70   1
   8   0  -4    5.00    2.70   1
   8   0  -3    2.10    2.70   1
   8   0  -2  183.80    7.90   1
   8   0  -1    1.00    3.30   1
   8   0   0  537.30   20.10   1
   8   0   1   -2.60    3.90   1
   8   0   2  701.50   26.60   1
   8   0   3   -4.40    3.00   1
   8   0   4  283.80   12.00   1
   8   0   5   -0.50    3.30   1
   8   0   6   24.30    2.70   1
   8   0   7   -0.40    2.90   1
   8   0   8  164.00    7.20   1
   8   0   9    1.50    4.00   1
   8   0  10   86.30    5.30   1
   8   0  11   -2.60    3.10   1
   8   0  12  297.10   12.80   1
   8   0  13    1.10    3.20   1
   8   0  14   33.00    3.30   1
   8   0  15   -4.00    3.30   1
   8   0  16   95.00    5.40   1
   8   0  17   -4.30    3.20   1
   8   0  18   27.40    3.80   1
   8   0  19   -5.10    3.10   1
   8   0  20   51.90    4.50   1
   8   1 -27   39.80    3.30   1
   8   1 -26    9.10    1.90   1
   8   1 -25   58.60    2.70   1
   8   1 -24    1.40    2.10   1
   8   1 -23   84.20    3.30   1
   8   1 -22    0.90    1.90   1
   8   1 -21   14.70    2.20   1
   8   1 -20    5.10    2.10   1
   8   1 -19  233.20    7.00   1
   8   1 -18    0.30    1.80   1
   8   1 -17  471.30   12.60   1
   8   1 -16    1.50    2.10   1
   8   1 -15  195.50    6.00   1
   8   1 -14   18.70    2.50   1
   8   1 -13    1.20    1.90   1
   8   1 -12    4.00    1.90   1
   8   1 -11  108.50    3.60   1
   8   1 -10  125.50    4.10   1
   8   1  -9  692.80   17.40   1
   8   1  -8   30.40    2.50   1
   8   1  -7  522.50   13.20   1
   8   1  -6    7.80    2.00   1
   8   1  -5  114.80    4.00   1
   8   1  -4   44.90    2.60   1
   8   1  -3   82.40    3.60   1
   8   1  -2   52.50    2.80   1
   8   1  -1  141.40    5.00   1
   8   1   0   95.30    3.80   1
   8   1   1  291.90    8.50   1
   8   1   2    2.90    2.40   1
   8   1   3  139.30    4.90   1
   8   1   4   25.00    2.50   1
   8   1   5   10.80    2.10   1
   8   1   6   68.10    3.00   1
   8   1   7  198.00    8.00   1
   8   1   8  160.80    5.30   1
   8   1   9   32.70    2.50   1
   8   1  10    2.20    2.10   1
   8   1  11   45.00    2.90   1
   8   1  12   64.20    3.00   1
   8   1  13   80.40    3.40   1
   8   1  14   15.50    2.30   1
   8   1  15   12.90    2.50   1
   8   1  16   -1.10    2.20   1
   8   1  17   23.40    2.60   1
   8   1  18   31.00    2.60   1
   8   1  19   33.00    2.40   1
   8   1  20   20.60    2.40   1
   8   2 -26   -2.50    2.80   1
   8   2 -25    2.00    2.90   1
   8   2 -24   11.40    3.20   1
   8   2 -23   10.40    1.90   1
   8   2 -22   10.10    1.90   1
   8   2 -21    2.40    1.90   1
   8   2 -20   31.40    2.30   1
   8   2 -19    5.00    2.00   1
   8   2 -18   18.30    2.20   1
   8   2 -17    3.60    2.30   1
   8   2 -16   30.70    3.70   1
   8   2 -15    1.20    2.00   1
   8   2 -14   53.50    2.70   1
   8   2 -13    8.30    2.10   1
   8   2 -12    5.10    1.90   1
   8   2 -11  108.80    3.60   1
   8   2 -10    7.10    1.80   1
   8   2  -9   91.80    3.80   1
   8   2  -8  277.80    8.00   1
   8   2  -7   20.50    2.40   1
   8   2  -6  192.20    5.60   1
   8   2  -5   34.10    2.30   1
   8   2  -4   11.70    2.10   1
   8   2  -3   62.20    3.60   1
   8   2  -2   85.10    3.50   1
   8   2  -1  402.40   11.00   1
   8   2   0   79.70    3.40   1
   8   2   1  129.40    4.70   1
   8   2   2   81.40    3.50   1
   8   2   3  111.00    4.00   1
   8   2   4   38.00    2.50   1
   8   2   5   18.60    2.30   1
   8   2   6   59.80    3.00   1
   8   2   7  163.40    5.30   1
   8   2   8  178.50    6.00   1
   8   2   9  169.70    5.60   1
   8   2  10    1.50    2.00   1
   8   2  11   33.40    2.60   1
   8   2  12   10.90    2.30   1
   8   2  13   68.10    3.10   1
   8   2  14   35.30    2.80   1
   8   2  15   20.90    2.50   1
   8   2  16   70.30    3.50   1
   8   2  17   80.90    4.00   1
   8   2  18   19.90    2.60   1
   8   2  19  209.40    7.00   1
   8   2  20   11.90    3.70   1
   8   3 -25    6.80    2.80   1
   8   3 -24    0.60    2.70   1
   8   3 -23   -2.70    2.80   1
   8   3 -22   -0.10    3.00   1
   8   3 -21    5.60    3.10   1
   8   3 -20   18.20    2.00   1
   8   3 -19    2.70    1.70   1
   8   3 -18    3.70    2.00   1
   8   3 -17   44.80    2.60   1
   8   3 -16    1.90    2.80   1
   8   3 -15   42.60    2.70   1
   8   3 -14    3.00    2.10   1
   8   3 -13   21.80    2.10   1
   8   3 -12   -1.50    1.80   1
   8   3 -11   35.20    2.90   1
   8   3 -10    7.70    2.10   1
   8   3  -9   12.90    2.00   1
   8   3  -8    4.70    1.80   1
   8   3  -7    7.60    1.90   1
   8   3  -6   70.90    3.30   1
   8   3  -5  185.60    5.80   1
   8   3  -4   31.20    2.50   1
   8   3  -3   17.80    2.20   1
   8   3  -2   14.20    2.10   1
   8   3  -1   20.60    2.10   1
   8   3   0  328.60    9.20   1
   8   3   1   43.50    2.50   1
   8   3   2  133.20    4.30   1
   8   3   3   27.60    2.30   1
   8   3   4  296.50    8.50   1
   8   3   5    4.70    2.00   1
   8   3   6   20.80    2.10   1
   8   3   7   97.80    3.80   1
   8   3   8   87.90    3.80   1
   8   3   9   29.30    2.50   1
   8   3  10  229.70    7.20   1
   8   3  11   13.10    2.10   1
   8   3  12   84.40    3.40   1
   8   3  13   34.70    2.60   1
   8   3  14   21.00    2.30   1
   8   3  15    6.00    2.30   1
   8   3  16   20.20    2.60   1
   8   3  17    8.90    1.90   1
   8   3  18   77.80    3.70   1
   8   3  19   -2.70    2.30   1
   8   3  20   78.50    5.30   1
   8   4 -24   31.30    3.60   1
   8   4 -23   14.50    3.50   1
   8   4 -22   -6.50    3.00   1
   8   4 -21  166.70    7.00   1
   8   4 -20   22.90    2.70   1
   8   4 -19   50.40    3.70   1
   8   4 -18  126.50    5.60   1
   8   4 -17    2.40    2.40   1
   8   4 -16  210.40    5.00   1
   8   4 -15   58.20    3.90   1
   8   4 -14  151.30    5.30   1
   8   4 -13   34.40    2.50   1
   8   4 -12    7.00    1.70   1
   8   4 -11   61.00    2.70   1
   8   4 -10  328.60    9.10   1
   8   4  -9   29.50    2.40   1
   8   4  -8  189.30    6.30   1
   8   4  -7  205.50    6.10   1
   8   4  -6  727.20   18.40   1
   8   4  -5  809.80   20.20   1
   8   4  -4  388.40   10.70   1
   8   4  -3   30.20    2.30   1
   8   4  -2   67.90    3.00   1
   8   4  -1    3.00    2.00   1
   8   4   0  179.70    5.90   1
   8   4   1   77.90    3.40   1
   8   4   2  395.50   11.00   1
   8   4   3   71.70    3.30   1
   8   4   4   89.00    3.50   1
   8   4   5  133.00    4.40   1
   8   4   6    0.00    1.90   1
   8   4   7    0.00    2.10   1
   8   4   8    5.40    2.10   1
   8   4   9   63.10    3.70   1
   8   4  10   98.90    4.40   1
   8   4  11  105.60    4.30   1
   8   4  12  121.90    5.00   1
   8   4  13   18.90    2.30   1
   8   4  14   -0.60    2.20   1
   8   4  15    7.10    1.80   1
   8   4  16    2.90    2.60   1
   8   4  17    3.60    2.20   1
   8   4  18   13.80    2.20   1
   8   4  19    8.40    3.10   1
   8   4  20   27.40    3.60   1
   8   5 -23    6.70    2.20   1
   8   5 -22   66.40    4.70   1
   8   5 -21   18.50    4.20   1
   8   5 -20   90.10    5.60   1
   8   5 -19  156.30    6.80   1
   8   5 -18    0.50    2.40   1
   8   5 -17  244.80    9.40   1
   8   5 -16   38.20    2.50   1
   8   5 -15  129.40    6.40   1
   8   5 -14  125.80    4.90   1
   8   5 -13   21.60    3.20   1
   8   5 -12  208.80    5.90   1
   8   5 -11  149.20    4.50   1
   8   5 -10  215.30    6.30   1
   8   5  -9  257.60    7.40   1
   8   5  -8   69.60    3.30   1
   8   5  -7  369.40   10.20   1
   8   5  -6  119.60    4.20   1
   8   5  -5  410.00   10.40   1
   8   5  -4  146.30    4.70   1
   8   5  -3   22.60    2.30   1
   8   5  -2    0.90    1.80   1
   8   5  -1   93.40    3.70   1
   8   5   0  107.30    4.20   1
   8   5   1  277.50    8.20   1
   8   5   2    0.20    1.90   1
   8   5   3  213.40    6.50   1
   8   5   4  134.10    4.80   1
   8   5   5   14.30    2.10   1
   8   5   6  114.30    4.30   1
   8   5   7   11.60    2.10   1
   8   5   8   64.20    3.30   1
   8   5   9   89.00    3.60   1
   8   5  10   15.00    2.30   1
   8   5  11  158.80    5.70   1
   8   5  12   15.00    2.20   1
   8   5  13   -0.80    2.20   1
   8   5  14   35.60    2.50   1
   8   5  15    1.80    2.10   1
   8   5  16    5.10    2.10   1
   8   5  17   15.50    2.40   1
   8   5  18   -4.30    2.20   1
   8   5  19   24.20    3.90   1
   8   5  20   20.70    3.80   1
   8   6 -21  148.90    7.10   1
   8   6 -20   13.90    3.60   1
   8   6 -19   21.70    4.50   1
   8   6 -18  152.70    6.30   1
   8   6 -17   10.50    3.90   1
   8   6 -16   58.90    5.60   1
   8   6 -15   85.70    4.10   1
   8   6 -14   15.30    2.70   1
   8   6 -13  249.50    8.00   1
   8   6 -12   45.90    3.40   1
   8   6 -11  183.90    8.80   1
   8   6 -10  152.50    7.40   1
   8   6  -9   64.70    4.70   1
   8   6  -8  195.90    6.00   1
   8   6  -7   29.90    2.90   1
   8   6  -6   52.50    2.80   1
   8   6  -5  270.10    8.00   1
   8   6  -4   44.80    2.60   1
   8   6  -3  170.60    5.60   1
   8   6  -2  140.10    4.80   1
   8   6  -1   95.70    3.80   1
   8   6   0   59.30    3.00   1
   8   6   1  189.90    6.20   1
   8   6   2   67.50    3.00   1
   8   6   3   31.50    2.20   1
   8   6   4    1.80    1.80   1
   8   6   5   37.80    2.60   1
   8   6   6   10.30    2.50   1
   8   6   7  125.20    4.60   1
   8   6   8   30.00    2.40   1
   8   6   9   12.40    2.10   1
   8   6  10   57.40    2.90   1
   8   6  11   10.10    2.10   1
   8   6  12    3.30    2.00   1
   8   6  13    8.90    2.10   1
   8   6  14   10.70    2.10   1
   8   6  15   22.50    2.60   1
   8   6  16   29.20    2.60   1
   8   6  17   31.80    2.40   1
   8   6  18   59.40    9.90   1
   8   6  19    0.90    3.60   1
   8   7 -20    5.20    3.70   1
   8   7 -19   41.50    3.20   1
   8   7 -18   17.40    3.90   1
   8   7 -17    4.00    4.80   1
   8   7 -16   14.00    3.70   1
   8   7 -15    0.20    2.00   1
   8   7 -14   26.90    2.90   1
   8   7 -13   30.40    2.90   1
   8   7 -12  188.30    6.70   1
   8   7 -11   73.10    4.90   1
   8   7 -10  119.40    4.80   1
   8   7  -9   51.00    3.40   1
   8   7  -8   11.90    3.90   1
   8   7  -7   -0.50    2.30   1
   8   7  -6   69.60    4.80   1
   8   7  -5   64.00    4.80   1
   8   7  -4  251.10   14.00   1
   8   7  -3  208.10    6.20   1
   8   7  -2  245.80    7.50   1
   8   7  -1   53.20    3.00   1
   8   7   0  179.20    6.00   1
   8   7   1   10.50    2.00   1
   8   7   2    1.40    2.10   1
   8   7   3   25.40    2.10   1
   8   7   4   26.50    2.50   1
   8   7   5   79.40    3.40   1
   8   7   6   59.40    3.00   1
   8   7   7   88.70    3.80   1
   8   7   8   17.90    2.20   1
   8   7   9   38.20    2.40   1
   8   7  10   10.50    2.20   1
   8   7  11    5.00    3.20   1
   8   7  12    2.70    2.00   1
   8   7  13   28.60    2.40   1
   8   7  14    7.90    2.20   1
   8   7  15    7.40    2.20   1
   8   7  16   70.70    3.50   1
   8   7  17   23.80    4.30   1
   8   8 -18    2.40    3.40   1
   8   8 -17    4.50    2.30   1
   8   8 -16   19.40    3.90   1
   8   8 -15   -0.80    2.50   1
   8   8 -14    0.00    1.90   1
   8   8 -13    6.80    2.50   1
   8   8 -12   20.20    2.60   1
   8   8 -11   -0.60    2.40   1
   8   8 -10    0.30    1.90   1
   8   8  -9    2.00    2.30   1
   8   8  -8    3.30    2.70   1
   8   8  -7   -1.70    2.60   1
   8   8  -6   34.40    3.20   1
   8   8  -5    8.00    2.50   1
   8   8  -4   61.50    7.70   1
   8   8  -3    8.60    3.60   1
   8   8  -2   77.60    5.50   1
   8   8  -1   -1.30    3.00   1
   8   8   0   29.40    2.90   1
   8   8   2   -0.50    1.90   1
   8   8   3   -1.10    1.60   1
   8   8   4   80.10    3.60   1
   8   8   5    0.20    1.60   1
   8   8   6  193.90    6.30   1
   8   8   7   -0.40    1.80   1
   8   8   8   26.00    2.30   1
   8   8   9   11.20    1.90   1
   8   8  10   10.00    2.00   1
   8   8  11   20.30    2.20   1
   8   8  12   63.10    3.50   1
   8   8  13   26.60    2.40   1
   8   8  14   59.30    3.10   1
   8   8  15   -1.00    1.90   1
   8   9 -16    2.90    2.30   1
   8   9 -15   -3.50    2.70   1
   8   9 -14   29.20    2.60   1
   8   9 -13    4.00    5.00   1
   8   9 -12  152.00    6.10   1
   8   9 -11    2.60    1.70   1
   8   9 -10   28.70    3.20   1
   8   9  -9   18.50    3.10   1
   8   9  -8    0.70    1.90   1
   8   9  -7   25.70    5.80   1
   8   9  -6   44.00    3.50   1
   8   9  -5   38.10    5.70   1
   8   9  -4   88.20    6.10   1
   8   9  -3   18.30    3.10   1
   8   9  -2  144.20    6.00   1
   8   9  -1   -2.70    2.50   1
   8   9   0    0.00    2.40   1
   8   9   1   10.20    2.50   1
   8   9   2   68.00    4.00   1
   8   9   3   47.90    3.40   1
   8   9   4   42.90    4.10   1
   8   9   5  185.70    8.20   1
   8   9   6   27.00    3.50   1
   8   9   7   16.60    2.90   1
   8   9   8   18.90    3.20   1
   8   9   9   -1.40    3.00   1
   8   9  10   10.30    2.90   1
   8   9  11    0.10    2.00   1
   8   9  12    6.70    1.90   1
   8   9  13   42.30    3.30   1
   8   9  14   11.60    2.20   1
   8  10 -15  191.10   10.00   1
   8  10 -14   18.60    3.00   1
   8  10 -13  159.50    5.90   1
   8  10 -12   -0.60    5.80   1
   8  10 -11  244.50   11.10   1
   8  10 -10    7.80    3.20   1
   8  10  -9   11.40    3.40   1
   8  10  -8   16.40    2.60   1
   8  10  -7   29.40    2.70   1
   8  10  -6   11.10    2.60   1
   8  10  -5  115.20    5.50   1
   8  10  -4   10.00    3.20   1
   8  10  -3  281.00    9.80   1
   8  10  -2    6.60    2.80   1
   8  10  -1  195.90    7.70   1
   8  10   0    9.80    2.70   1
   8  10   1    3.10    2.50   1
   8  10   2    2.20    2.80   1
   8  10   3  124.80    5.90   1
   8  10   4    6.10    3.50   1
   8  10   5   54.80    3.60   1
   8  10   6    7.80    2.70   1
   8  10   7  120.70    7.80   1
   8  11 -12  120.60    8.20   1
   8  11 -11   -4.00    5.10   1
   8  11 -10   59.60    6.00   1
   8  11  -9   -0.90    2.20   1
   8  11  -8   12.70    6.30   1
   8  11  -7   -2.40    3.00   1
   8  11  -6   73.10    4.30   1
   8  11  -5    5.00    3.00   1
   8  11  -4  175.40    7.20   1
   8  11  -3   -6.50    3.20   1
   8  11  -2  189.10    7.90   1
   8  11  -1   10.40    3.70   1
   8  11   0   14.60    3.50   1
   8  11   1   -1.20    3.30   1
   8  12  -9   -3.80    4.30   1
   8  12  -8   12.00    6.00   1
   8  12  -7   15.10    3.00   1
   9   0 -25    3.80    6.70   1
   9   0 -24   62.50    4.00   1
   9   0 -23    0.50    2.90   1
   9   0 -22  209.50    8.00   1
   9   0 -21   -0.10    3.30   1
   9   0 -20  315.30   12.40   1
   9   0 -19   -1.70    2.80   1
   9   0 -18  186.90    8.40   1
   9   0 -17    0.70    2.90   1
   9   0 -16   -4.40    3.10   1
   9   0 -15    0.00    2.10   1
   9   0 -14  202.80    9.00   1
   9   0 -13    3.00    4.10   1
   9   0 -12  474.90   18.20   1
   9   0 -11   15.00    4.60   1
   9   0 -10  608.50   22.00   1
   9   0  -9    4.80    3.90   1
   9   0  -8  207.30    9.00   1
   9   0  -7    5.50    3.00   1
   9   0  -6  103.80    5.20   1
   9   0  -5   15.80    5.20   1
   9   0  -4  854.00   32.10   1
   9   0  -3    8.80    5.50   1
   9   0  -2  238.00   11.40   1
   9   0  -1    1.50    4.00   1
   9   0   0  342.30   14.30   1
   9   0   1    1.00    3.70   1
   9   0   2    4.70    3.40   1
   9   0   3   -0.60    2.40   1
   9   0   4  137.40    7.20   1
   9   0   5   -1.00    3.30   1
   9   0   6  306.40   12.90   1
   9   0   7   -1.80    3.40   1
   9   0   8  469.90   19.00   1
   9   0   9   -1.90    3.20   1
   9   0  10    3.60    3.60   1
   9   0  11   -3.10    3.50   1
   9   0  12   70.20    5.20   1
   9   0  13   -4.90    3.40   1
   9   0  14   25.70    4.80   1
   9   0  15   -0.10    2.50   1
   9   0  16  269.50   12.20   1
   9   0  17   -1.00    2.30   1
   9   0  18   46.50    4.70   1
   9   1 -25    7.20    2.90   1
   9   1 -24   -0.80    2.20   1
   9   1 -23   22.30    2.20   1
   9   1 -22    7.90    2.00   1
   9   1 -21  159.60    5.20   1
   9   1 -20   16.70    2.20   1
   9   1 -19  261.50    7.50   1
   9   1 -18   -1.40    1.80   1
   9   1 -17   32.20    3.80   1
   9   1 -16   32.40    2.70   1
   9   1 -15   38.70    2.70   1
   9   1 -14   21.90    2.50   1
   9   1 -13  443.70   11.90   1
   9   1 -12    1.40    2.10   1
   9   1 -11  360.70   10.40   1
   9   1 -10   50.60    3.10   1
   9   1  -9  432.00   11.40   1
   9   1  -8    9.40    2.20   1
   9   1  -7   12.70    2.40   1
   9   1  -6    2.50    2.70   1
   9   1  -5  330.00    9.60   1
   9   1  -4   99.90    4.90   1
   9   1  -3  507.50   14.50   1
   9   1  -2    4.70    2.00   1
   9   1  -1  200.70    8.60   1
   9   1   0    8.60    3.40   1
   9   1   1  226.20    7.40   1
   9   1   2   21.70    2.60   1
   9   1   3   41.20    2.60   1
   9   1   4    1.90    2.20   1
   9   1   5   90.90    3.80   1
   9   1   6   25.70    2.70   1
   9   1   7  319.00    8.80   1
   9   1   8   12.70    2.70   1
   9   1   9  130.40    5.10   1
   9   1  10    4.90    2.30   1
   9   1  11   90.50    3.50   1
   9   1  12   38.10    2.90   1
   9   1  13   12.40    2.60   1
   9   1  14   12.90    2.50   1
   9   1  15  111.80    4.60   1
   9   1  16   -1.30    2.50   1
   9   1  17  166.00    5.90   1
   9   1  18    3.40    3.30   1
   9   2 -24    1.10    3.10   1
   9   2 -23    8.30    3.10   1
   9   2 -22    5.30    2.90   1
   9   2 -21   42.10    2.60   1
   9   2 -20   34.80    2.90   1
   9   2 -19   30.00    2.10   1
   9   2 -18   17.40    2.20   1
   9   2 -17   23.40    1.90   1
   9   2 -16   -0.80    2.00   1
   9   2 -15    7.20    2.10   1
   9   2 -14    8.40    2.00   1
   9   2 -13   -0.80    2.00   1
   9   2 -12   21.80    2.40   1
   9   2 -11    5.40    2.00   1
   9   2 -10    0.20    1.90   1
   9   2  -9   18.70    2.80   1
   9   2  -8   79.30    3.70   1
   9   2  -7   22.80    2.70   1
   9   2  -6    3.50    2.90   1
   9   2  -4   51.40    3.00   1
   9   2  -3  208.50    6.70   1
   9   2  -2    7.00    2.50   1
   9   2  -1    9.50    2.40   1
   9   2   0    4.80    2.40   1
   9   2   1    2.50    2.50   1
   9   2   2   -1.80    2.10   1
   9   2   3   33.40    2.70   1
   9   2   4   86.90    3.60   1
   9   2   5   68.40    3.40   1
   9   2   6  109.40    6.00   1
   9   2   7   47.80    3.00   1
   9   2   8  147.90    5.10   1
   9   2   9   28.10    2.40   1
   9   2  10   -2.80    2.30   1
   9   2  11   53.70    3.40   1
   9   2  12    9.30    2.70   1
   9   2  13  145.50    5.20   1
   9   2  14    8.20    2.60   1
   9   2  15   46.10    3.10   1
   9   2  16   13.60    2.50   1
   9   2  17    3.50    2.20   1
   9   2  18    0.40    3.10   1
   9   3 -23   19.10    3.60   1
   9   3 -22   -1.00    2.90   1
   9   3 -21    5.10    2.90   1
   9   3 -20   82.10    5.20   1
   9   3 -19   -3.90    3.20   1
   9   3 -18   28.10    2.30   1
   9   3 -17   -0.60    2.40   1
   9   3 -16   -0.20    1.90   1
   9   3 -15    4.80    2.00   1
   9   3 -14   -1.20    2.00   1
   9   3 -13   17.30    2.30   1
   9   3 -12    3.60    2.00   1
   9   3 -11   22.20    2.20   1
   9   3 -10   18.00    2.20   1
   9   3  -9   41.10    2.50   1
   9   3  -8    8.10    1.80   1
   9   3  -7    3.30    2.50   1
   9   3  -6  169.00    5.40   1
   9   3  -5   58.70    2.90   1
   9   3  -4   33.40    3.10   1
   9   3  -3   15.20    2.60   1
   9   3  -2   42.00    2.50   1
   9   3  -1    3.00    1.90   1
   9   3   0    1.00    1.80   1
   9   3   1   16.90    2.40   1
   9   3   2   26.50    2.30   1
   9   3   3    1.00    2.10   1
   9   3   4   17.20    2.30   1
   9   3   5   16.50    2.30   1
   9   3   6   -1.40    2.20   1
   9   3   7   15.60    2.50   1
   9   3   8   51.30    2.70   1
   9   3   9   32.60    3.90   1
   9   3  10   79.40    3.80   1
   9   3  11   20.10    2.50   1
   9   3  12   -2.50    2.30   1
   9   3  13    7.40    2.50   1
   9   3  14   46.30    3.20   1
   9   3  15   -0.60    2.40   1
   9   3  16   68.40    3.60   1
   9   3  17    0.40    1.90   1
   9   3  18  149.60    9.00   1
   9   4 -22   95.30    5.40   1
   9   4 -21   -1.10    2.20   1
   9   4 -20   73.70    4.30   1
   9   4 -19   -0.80    3.50   1
   9   4 -18   64.20    5.00   1
   9   4 -17   98.80    6.00   1
   9   4 -16    2.10    3.50   1
   9   4 -15   81.20    3.70   1
   9   4 -14   97.20    3.70   1
   9   4 -13   10.10    2.20   1
   9   4 -12  197.10    6.00   1
   9   4 -11    1.80    1.60   1
   9   4 -10  231.70    6.70   1
   9   4  -9    4.30    2.00   1
   9   4  -8   11.10    2.30   1
   9   4  -7   62.70    3.10   1
   9   4  -6   11.10    2.10   1
   9   4  -5   39.10    2.60   1
   9   4  -4  102.50    3.70   1
   9   4  -3    0.70    2.30   1
   9   4  -2  324.60    9.30   1
   9   4  -1   57.50    3.00   1
   9   4   0  165.60    5.50   1
   9   4   1   50.80    3.10   1
   9   4   2   27.50    2.40   1
   9   4   3   17.60    2.20   1
   9   4   4   71.60    3.50   1
   9   4   5    1.50    2.50   1
   9   4   6  156.10    5.40   1
   9   4   7    1.20    2.10   1
   9   4   8  123.70    4.50   1
   9   4   9   75.40    3.60   1
   9   4  10   59.30    3.20   1
   9   4  11   37.90    2.80   1
   9   4  12   -1.90    1.80   1
   9   4  13    2.90    2.40   1
   9   4  14   45.00    3.20   1
   9   4  15    0.60    2.20   1
   9   4  16   50.70    3.40   1
   9   4  17   14.50    3.60   1
   9   5 -21  109.10    6.10   1
   9   5 -20   -0.60    3.20   1
   9   5 -19   83.90    4.70   1
   9   5 -18   28.10    3.10   1
   9   5 -17  102.30    5.90   1
   9   5 -15   25.00    3.00   1
   9   5 -14   92.10    6.40   1
   9   5 -13  225.10   10.80   1
   9   5 -12   24.20    4.40   1
   9   5 -11  364.70   10.90   1
   9   5 -10   57.50    2.90   1
   9   5  -9  140.80    5.20   1
   9   5  -8  221.10    6.90   1
   9   5  -7    5.20    2.00   1
   9   5  -6  358.80   10.20   1
   9   5  -5   44.70    2.70   1
   9   5  -4  172.30    5.80   1
   9   5  -3  469.00   12.30   1
   9   5  -2   40.40    3.20   1
   9   5  -1  404.60   11.40   1
   9   5   0  145.30    5.00   1
   9   5   1   18.00    2.30   1
   9   5   2   77.80    4.10   1
   9   5   3   23.50    2.40   1
   9   5   4   77.90    3.50   1
   9   5   5  139.00    4.90   1
   9   5   6    0.50    2.10   1
   9   5   7  154.40    5.40   1
   9   5   8   23.30    2.40   1
   9   5   9   67.10    3.40   1
   9   5  10   61.90    3.30   1
   9   5  11   17.50    2.30   1
   9   5  12   49.50    3.40   1
   9   5  13   42.60    3.00   1
   9   5  14    9.30    2.30   1
   9   5  15   77.70    3.80   1
   9   5  16    9.40    2.80   1
   9   5  17   35.50    4.30   1
   9   6 -19  105.00    6.00   1
   9   6 -18   44.70    4.50   1
   9   6 -17  204.40    9.10   1
   9   6 -16   -1.00    3.40   1
   9   6 -15  211.60    7.30   1
   9   6 -14   79.00    4.10   1
   9   6 -13   16.30    4.00   1
   9   6 -12   94.30    5.70   1
   9   6 -11   -2.90    3.50   1
   9   6 -10  100.30    6.40   1
   9   6  -9  126.50    7.40   1
   9   6  -8    5.20    3.70   1
   9   6  -7  125.30    6.80   1
   9   6  -6    7.10    2.10   1
   9   6  -5  131.30    4.80   1
   9   6  -4    4.20    1.70   1
   9   6  -3   35.90    2.70   1
   9   6  -2  144.90    5.00   1
   9   6  -1  170.10    6.10   1
   9   6   0    0.10    2.30   1
   9   6   1   33.60    2.20   1
   9   6   2   70.20    3.50   1
   9   6   3  137.20    4.80   1
   9   6   4   42.10    2.80   1
   9   6   5   26.00    2.60   1
   9   6   6   72.20    3.30   1
   9   6   7    4.10    2.10   1
   9   6   8   19.40    2.50   1
   9   6   9   43.80    2.80   1
   9   6  10   14.00    2.40   1
   9   6  11   20.20    2.60   1
   9   6  12   10.50    2.70   1
   9   6  13   57.30    3.10   1
   9   6  14   39.30    3.00   1
   9   6  15   17.80    2.80   1
   9   6  16    1.20    3.70   1
   9   7 -18   66.40    5.30   1
   9   7 -17   13.20    3.60   1
   9   7 -16   40.20    3.30   1
   9   7 -15    0.50    2.70   1
   9   7 -14    7.60    2.70   1
   9   7 -13   45.00    3.50   1
   9   7 -12   -1.60    2.30   1
   9   7 -11   11.20    2.90   1
   9   7 -10   11.70    2.90   1
   9   7  -9   71.60    7.30   1
   9   7  -8   65.50    5.00   1
   9   7  -7    6.40    2.60   1
   9   7  -6  219.80   10.00   1
   9   7  -5   31.20    4.20   1
   9   7  -4   78.40    6.20   1
   9   7  -3  105.40    5.90   1
   9   7  -2    3.40    2.30   1
   9   7  -1   48.70    2.90   1
   9   7   0    3.70    1.90   1
   9   7   1   -1.20    1.90   1
   9   7   2   43.70    2.80   1
   9   7   3    3.20    2.10   1
   9   7   4  188.70    6.20   1
   9   7   5    5.60    1.80   1
   9   7   6   22.40    2.30   1
   9   7   7    5.70    2.00   1
   9   7   8   15.70    2.50   1
   9   7   9   21.60    2.40   1
   9   7  10   66.10    3.60   1
   9   7  11    4.70    2.10   1
   9   7  12   24.80    2.50   1
   9   7  13   66.50    3.30   1
   9   7  14   32.10    3.00   1
   9   7  15   14.30    4.30   1
   9   8 -16    6.20    3.60   1
   9   8 -15    0.10    2.20   1
   9   8 -14   22.40    3.10   1
   9   8 -13    7.10    2.60   1
   9   8 -12   21.20    2.40   1
   9   8 -11   -1.00    2.50   1
   9   8 -10   36.90    4.20   1
   9   8  -9   15.40    2.80   1
   9   8  -8   -0.70    1.90   1
   9   8  -7    5.20    2.90   1
   9   8  -6   -0.90    2.90   1
   9   8  -5   -0.50    2.20   1
   9   8  -4   -1.00    3.10   1
   9   8  -3    5.90    3.20   1
   9   8  -2    2.60    2.40   1
   9   8  -1   12.40    3.70   1
   9   8   0    6.50    3.00   1
   9   8   1    8.70    3.40   1
   9   8   2    9.00    3.20   1
   9   8   3    0.00    3.60   1
   9   8   4    3.60    3.70   1
   9   8   5    6.70    2.00   1
   9   8   6   62.90    3.30   1
   9   8   7    0.40    2.10   1
   9   8   8   24.90    2.50   1
   9   8   9    0.40    2.20   1
   9   8  10   10.20    2.20   1
   9   8  11    2.20    2.10   1
   9   8  12   24.40    2.50   1
   9   8  13    9.00    2.30   1
   9   9 -14   38.00    2.70   1
   9   9 -13    1.80    2.80   1
   9   9 -12    9.60    2.30   1
   9   9 -11    4.30    2.50   1
   9   9 -10    5.20    4.80   1
   9   9  -9   16.00    4.90   1
   9   9  -8   54.50    3.90   1
   9   9  -7   -0.40    2.10   1
   9   9  -6  125.30    5.40   1
   9   9  -5    0.40    2.70   1
   9   9  -4   42.50    3.50   1
   9   9  -3    5.80    3.30   1
   9   9  -2    7.30    2.80   1
   9   9  -1   15.50    3.10   1
   9   9   0   57.10    4.20   1
   9   9   1    6.20    3.50   1
   9   9   2   54.10    5.90   1
   9   9   3    9.30    4.80   1
   9   9   4   95.80    6.20   1
   9   9   5   10.10    5.00   1
   9   9   6    3.60    3.90   1
   9   9   7    4.70    3.80   1
   9   9   8    1.80    4.60   1
   9   9   9   33.90    4.50   1
   9   9  10   32.80    4.30   1
   9  10 -13   60.80    6.30   1
   9  10 -12   -4.30    5.50   1
   9  10 -11   12.10    6.30   1
   9  10 -10    8.50    5.50   1
   9  10  -9   46.00    6.40   1
   9  10  -8   -0.20    5.80   1
   9  10  -7  156.00    8.90   1
   9  10  -6    0.60    2.40   1
   9  10  -5  147.10    6.60   1
   9  10  -4    3.60    2.80   1
   9  10  -3   20.20    3.40   1
   9  10  -2   10.10    2.70   1
   9  10  -1   20.70    4.40   1
   9  10   0    8.80    4.10   1
   9  10   1  113.70    6.60   1
   9  10   2    1.80    4.00   1
   9  10   3  153.90    8.70   1
   9  10   4    2.00    3.80   1
   9  10   5   28.80    4.30   1
   9  11  -8  167.30    9.30   1
   9  11  -7   -1.80    3.60   1
   9  11  -6  185.40    9.80   1
   9  11  -5   13.60    5.00   1
   9  11  -4   84.20    5.90   1
   9  11  -3   27.20   11.90   1
   9  11  -2    2.80    4.10   1
   9  11  -1    7.70    5.00   1
   9  11   0   38.90    4.80   1
  10   0 -24  125.00    6.20   1
  10   0 -23   23.00   10.10   1
  10   0 -22  241.90    9.70   1
  10   0 -21    5.70    3.20   1
  10   0 -20   -2.50    3.10   1
  10   0 -19   -0.30    3.00   1
  10   0 -17   -1.70    2.90   1
  10   0 -16  197.90    9.70   1
  10   0 -15    2.70    3.50   1
  10   0 -14  372.60   14.60   1
  10   0 -13    1.80    2.20   1
  10   0 -12   43.30    3.90   1
  10   0 -11    1.30    3.20   1
  10   0 -10   15.10    3.50   1
  10   0  -9    2.80    3.40   1
  10   0  -8  215.80    9.40   1
  10   0  -7   17.90    6.10   1
  10   0  -6  669.50   24.60   1
  10   0  -5    8.50    5.00   1
  10   0  -4  518.10   20.60   1
  10   0  -3    6.70    3.80   1
  10   0  -2   57.40    5.90   1
  10   0  -1    7.30    4.10   1
  10   0   0  258.10   12.10   1
  10   0   1   -1.10    2.70   1
  10   0   2  198.90   10.20   1
  10   0   3    0.80    3.70   1
  10   0   4  335.80   16.30   1
  10   0   5    0.10    3.70   1
  10   0   6  193.20    8.90   1
  10   0   7    1.20    3.20   1
  10   0   8    3.10    3.40   1
  10   0   9   -2.20    3.70   1
  10   0  10   88.10    5.90   1
  10   0  11   -5.40    3.70   1
  10   0  12  428.00   22.30   1
  10   0  13    0.00    3.60   1
  10   0  14   42.40    4.50   1
  10   0  15   -0.50    3.40   1
  10   1 -23   49.60    3.00   1
  10   1 -22    2.50    3.20   1
  10   1 -21   46.30    2.70   1
  10   1 -20    9.30    2.70   1
  10   1 -19   -1.60    2.30   1
  10   1 -17   41.50    3.40   1
  10   1 -16   33.20    2.70   1
  10   1 -15  225.20    7.60   1
  10   1 -14   39.00    3.90   1
  10   1 -13  187.80    6.10   1
  10   1 -12   27.40    2.60   1
  10   1 -11   10.90    2.40   1
  10   1 -10   -0.80    2.30   1
  10   1  -9   19.50    2.70   1
  10   1  -8    5.80    2.80   1
  10   1  -7  350.70    9.70   1
  10   1  -6   95.70    4.60   1
  10   1  -5  298.40    9.10   1
  10   1  -4   11.50    3.30   1
  10   1  -3  230.60    7.70   1
  10   1  -2    4.30    2.50   1
  10   1  -1  109.70    4.60   1
  10   1   0    6.30    2.80   1
  10   1   1  170.60    6.10   1
  10   1   2    9.90    2.40   1
  10   1   3  174.00    6.50   1
  10   1   4   16.60    2.80   1
  10   1   5  168.50    6.00   1
  10   1   6   -3.50    2.30   1
  10   1   7   16.60    2.50   1
  10   1   8   -0.30    1.90   1
  10   1   9   17.40    2.60   1
  10   1  10   29.00    3.00   1
  10   1  11  151.80    5.90   1
  10   1  12    7.60    2.90   1
  10   1  13   88.20    4.40   1
  10   1  14   31.40    3.10   1
  10   1  15    1.10    2.00   1
  10   2 -22    7.00    3.30   1
  10   2 -21   12.80    3.30   1
  10   2 -20   21.70    2.40   1
  10   2 -19    9.20    2.20   1
  10   2 -18    0.40    2.90   1
  10   2 -17   15.60    2.20   1
  10   2 -16    1.60    2.10   1
  10   2 -15   54.20    3.30   1
  10   2 -14   11.00    2.30   1
  10   2 -13   40.50    3.00   1
  10   2 -12   20.00    2.30   1
  10   2 -11   10.50    2.40   1
  10   2 -10   44.90    2.90   1
  10   2  -9    0.40    2.30   1
  10   2  -8   12.60    2.70   1
  10   2  -7   36.50    2.80   1
  10   2  -6    3.50    2.30   1
  10   2  -5   53.20    3.00   1
  10   2  -4  108.70    4.70   1
  10   2  -3   60.70    3.50   1
  10   2  -2   18.50    2.30   1
  10   2  -1    6.80    2.40   1
  10   2   0   -1.80    2.40   1
  10   2   1   52.00    3.30   1
  10   2   2    1.50    2.90   1
  10   2   3   -2.20    3.00   1
  10   2   4   43.30    2.90   1
  10   2   5   10.40    2.30   1
  10   2   6   81.00    4.40   1
  10   2   7   -2.70    2.20   1
  10   2   8    3.10    2.30   1
  10   2   9    1.70    2.20   1
  10   2  10    6.80    2.60   1
  10   2  11    6.30    2.60   1
  10   2  12   44.00    3.50   1
  10   2  13    9.90    2.20   1
  10   2  14    6.50    2.50   1
  10   3 -21    4.00    2.80   1
  10   3 -20    3.30    2.50   1
  10   3 -19   25.00    3.20   1
  10   3 -18    7.10    2.50   1
  10   3 -17   -1.90    3.40   1
  10   3 -16   82.10    3.90   1
  10   3 -15    6.10    2.30   1
  10   3 -14   23.90    2.30   1
  10   3 -13    7.60    2.30   1
  10   3 -12   29.20    2.80   1
  10   3 -11    8.10    2.80   1
  10   3 -10    0.90    2.10   1
  10   3  -9   -0.20    2.10   1
  10   3  -8   25.40    2.50   1
  10   3  -7   37.70    2.80   1
  10   3  -6   50.80    3.30   1
  10   3  -5    1.20    2.40   1
  10   3  -4   18.30    2.50   1
  10   3  -3    4.30    2.30   1
  10   3  -2   19.10    2.60   1
  10   3  -1   16.70    2.20   1
  10   3   0    1.80    2.60   1
  10   3   1   42.70    2.90   1
  10   3   2    1.50    1.90   1
  10   3   3   50.20    3.40   1
  10   3   4    0.70    2.10   1
  10   3   5   -1.00    2.10   1
  10   3   6   -0.10    1.80   1
  10   3   7    2.70    2.30   1
  10   3   8   23.80    2.60   1
  10   3   9    2.20    2.40   1
  10   3  10    3.60    2.40   1
  10   3  11   -0.30    2.30   1
  10   3  12    1.60    2.30   1
  10   3  13    5.30    2.30   1
  10   3  14   36.00    2.70   1
  10   4 -20    3.20    3.70   1
  10   4 -19   34.20    3.90   1
  10   4 -18   61.50    4.80   1
  10   4 -17  133.30    7.70   1
  10   4 -16   27.90    3.40   1
  10   4 -15   76.70    5.90   1
  10   4 -14   97.90    6.10   1
  10   4 -13   -0.80    1.90   1
  10   4 -12   10.80    2.00   1
  10   4 -11   19.10    2.20   1
  10   4 -10   12.00    2.10   1
  10   4  -9  107.30    4.20   1
  10   4  -8  171.60    5.90   1
  10   4  -7   65.10    3.40   1
  10   4  -6  211.00    7.00   1
  10   4  -5    0.80    2.00   1
  10   4  -4  111.40    4.50   1
  10   4  -3   51.80    3.00   1
  10   4  -2   47.00    2.80   1
  10   4  -1  125.70    4.80   1
  10   4   0    0.50    2.20   1
  10   4   1   36.60    3.80   1
  10   4   2   64.80    4.90   1
  10   4   3    3.50    2.20   1
  10   4   4  131.80    5.10   1
  10   4   5    7.90    2.40   1
  10   4   6   98.60    4.40   1
  10   4   7   33.30    3.00   1
  10   4   8   15.00    2.50   1
  10   4   9   20.30    2.70   1
  10   4  10    7.60    3.80   1
  10   4  11    3.40    2.60   1
  10   4  12   49.20    3.50   1
  10   4  13   -0.40    2.40   1
  10   4  14   96.80    7.10   1
  10   5 -18   25.00    4.00   1
  10   5 -17   48.60    3.90   1
  10   5 -16   21.10    3.20   1
  10   5 -15   67.70    5.40   1
  10   5 -14   14.30    4.20   1
  10   5 -13  135.90    8.90   1
  10   5 -12   71.80    5.50   1
  10   5 -11   -3.00    4.60   1
  10   5 -10  129.60    6.60   1
  10   5  -9   51.30    2.80   1
  10   5  -8   95.60    4.00   1
  10   5  -7  173.10    5.80   1
  10   5  -6   16.90    2.60   1
  10   5  -5  215.20    7.00   1
  10   5  -4    4.50    2.10   1
  10   5  -3   60.30    3.10   1
  10   5  -2  203.30    6.80   1
  10   5  -1    5.90    2.20   1
  10   5   0  131.00    7.00   1
  10   5   1   32.00    3.90   1
  10   5   2    4.70    2.60   1
  10   5   3  144.00    5.30   1
  10   5   4   -1.10    2.10   1
  10   5   5  182.80    6.10   1
  10   5   6   82.40    3.50   1
  10   5   7   13.30    2.50   1
  10   5   8  124.20    5.00   1
  10   5   9   -1.20    2.30   1
  10   5  10   31.00    2.70   1
  10   5  11   33.60    2.70   1
  10   5  12    3.00    2.80   1
  10   5  13   48.30    3.80   1
  10   6 -17   37.60    3.70   1
  10   6 -15   -0.90    3.40   1
  10   6 -14   99.20    4.90   1
  10   6 -13  126.50    6.10   1
  10   6 -12   52.60    4.80   1
  10   6 -11  111.10    6.60   1
  10   6 -10   -3.30    3.90   1
  10   6  -9  170.50    8.40   1
  10   6  -8   16.60    3.10   1
  10   6  -7    6.70    3.70   1
  10   6  -6   68.20    5.40   1
  10   6  -5   18.70    5.60   1
  10   6  -4  105.70    3.90   1
  10   6  -3   94.70    4.40   1
  10   6  -2   -0.60    2.30   1
  10   6  -1  370.60   10.30   1
  10   6   0    5.80    2.30   1
  10   6   1   16.50    3.00   1
  10   6   2  170.50    9.50   1
  10   6   3   -0.20    2.20   1
  10   6   4   66.40    3.50   1
  10   6   5    6.00    2.50   1
  10   6   6    5.70    3.00   1
  10   6   7   51.40    3.10   1
  10   6   8   12.80    2.90   1
  10   6   9  100.90    4.20   1
  10   6  10   23.20    2.60   1
  10   6  11    9.40    2.40   1
  10   6  12    8.30    2.20   1
  10   6  13    3.00    4.20   1
  10   7 -15    7.00    2.70   1
  10   7 -14   56.80    3.90   1
  10   7 -13   84.30    4.60   1
  10   7 -12   12.80    2.40   1
  10   7 -11    1.90    2.70   1
  10   7 -10   10.50    3.80   1
  10   7  -9   -3.90    3.40   1
  10   7  -8   25.10    3.80   1
  10   7  -7   10.80    3.70   1
  10   7  -6   19.80    3.90   1
  10   7  -5    5.60    2.60   1
  10   7  -4   15.00    3.80   1
  10   7  -2  101.20    5.50   1
  10   7  -1   -2.00    3.60   1
  10   7   0  107.90    6.60   1
  10   7   1   24.80    4.40   1
  10   7   2    2.80    2.20   1
  10   7   3   42.40    2.90   1
  10   7   4    7.60    2.30   1
  10   7   5    9.30    2.30   1
  10   7   6    0.30    2.30   1
  10   7   7    0.80    2.30   1
  10   7   8   45.70    3.10   1
  10   7   9   25.80    2.60   1
  10   7  10   38.40    2.80   1
  10   7  11   12.90    2.40   1
  10   8 -14   -5.50    4.00   1
  10   8 -13   18.30    5.80   1
  10   8 -12   19.70    5.70   1
  10   8 -11   42.40    6.50   1
  10   8 -10    0.30    3.00   1
  10   8  -9    3.30    2.10   1
  10   8  -8   20.60    3.20   1
  10   8  -7   14.30    3.80   1
  10   8  -6    4.90    2.60   1
  10   8  -5   22.90    3.90   1
  10   8  -2   30.00    4.20   1
  10   8  -1    4.20    3.90   1
  10   8   0   13.20    3.90   1
  10   8   1   39.80    4.70   1
  10   8   2   -0.90    4.00   1
  10   8   3   13.60    4.40   1
  10   8   4   34.30    4.70   1
  10   8   5    7.20    3.10   1
  10   8   6    7.50    4.20   1
  10   8   7    5.50    4.50   1
  10   8   8    0.30    4.00   1
  10   8   9   -0.60    4.10   1
  10   8  10    5.80    4.60   1
  10   9 -12   42.90    6.90   1
  10   9 -11   53.50    6.80   1
  10   9 -10   82.00    7.40   1
  10   9  -9   31.00    6.00   1
  10   9  -8    5.40    3.20   1
  10   9  -7   21.70    2.90   1
  10   9  -6   21.00    4.00   1
  10   9  -5    6.90    2.30   1
  10   9  -4    6.60    4.20   1
  10   9  -3    1.70    4.00   1
  10   9  -2   23.70    4.60   1
  10   9  -1   12.20    4.20   1
  10   9   0   66.80    5.60   1
  10   9   1   -0.50    4.10   1
  10   9   2   31.70    4.50   1
  10   9   3   31.00    4.60   1
  10   9   4   25.50    4.90   1
  10   9   5   11.60    4.80   1
  10   9   6   14.10    4.50   1
  10   9   7    4.50    4.20   1
  10  10  -5    7.10    4.50   1
  10  10  -4   -5.90    4.30   1
  10  10  -3   47.00    5.60   1
  10  10  -2   13.70    4.90   1
  10  10  -1   96.80    6.90   1
  10  10   0   -2.50    3.90   1
  10  10   1   71.00    6.70   1
  10  10   2   -5.70    4.40   1
  11   0 -22   24.50    4.00   1
  11   0 -21   -1.10    3.80   1
  11   0 -20   42.40    4.10   1
  11   0 -19   10.70    5.50   1
  11   0 -18  237.50   11.50   1
  11   0 -17    2.20    3.30   1
  11   0 -16   12.20    3.30   1
  11   0 -15   -1.10    3.10   1
  11   0 -14    4.00    3.40   1
  11   0 -13    0.80    2.90   1
  11   0 -12   29.00    3.90   1
  11   0 -11   -0.10    3.40   1
  11   0 -10  139.70    7.40   1
  11   0  -9   10.40    4.20   1
  11   0  -8  275.60   11.80   1
  11   0  -7    9.50    4.00   1
  11   0  -6  147.50    7.90   1
  11   0  -5    2.10    3.80   1
  11   0  -4    8.50    3.50   1
  11   0  -3    3.20    5.60   1
  11   0  -2  142.50    8.10   1
  11   0  -1    4.30    3.80   1
  11   0   0  278.70   11.90   1
  11   0   1    4.10    4.10   1
  11   0   2  189.20    9.50   1
  11   0   3    1.70    2.10   1
  11   0   4   15.80    3.50   1
  11   0   5   -4.30    3.50   1
  11   0   6   36.80    4.00   1
  11   0   7   -1.10    3.20   1
  11   0   8  144.50    9.40   1
  11   0   9   -4.60    3.20   1
  11   0  10  184.60   10.50   1
  11   0  11    0.70    3.90   1
  11   1 -21    6.50    2.70   1
  11   1 -20   76.50    3.60   1
  11   1 -19   25.10    2.80   1
  11   1 -18   92.50    4.30   1
  11   1 -17  104.50    4.50   1
  11   1 -16    6.20    2.70   1
  11   1 -15    4.30    2.40   1
  11   1 -14   16.20    2.70   1
  11   1 -13    2.30    3.00   1
  11   1 -12    5.80    3.10   1
  11   1 -11  105.10    4.50   1
  11   1 -10   70.10    4.10   1
  11   1  -9  229.10    7.30   1
  11   1  -8    9.40    3.00   1
  11   1  -7  167.00    5.70   1
  11   1  -6   26.70    2.90   1
  11   1  -5   39.20    3.20   1
  11   1  -4    2.20    2.40   1
  11   1  -3   18.10    2.80   1
  11   1  -2    4.60    2.90   1
  11   1  -1  245.70    7.80   1
  11   1   0   36.30    3.40   1
  11   1   1  180.10    5.90   1
  11   1   2    5.00    2.10   1
  11   1   3   45.60    3.30   1
  11   1   4    2.00    2.30   1
  11   1   5    0.80    2.40   1
  11   1   6    0.40    2.50   1
  11   1   7   22.90    2.80   1
  11   1   8    2.80    2.30   1
  11   1   9   67.20    4.10   1
  11   1  10   -0.50    2.60   1
  11   1  11   86.10    4.50   1
  11   2 -19  108.30    6.60   1
  11   2 -18   15.20    3.60   1
  11   2 -17   59.20    3.40   1
  11   2 -16   11.10    2.20   1
  11   2 -15   32.30    2.90   1
  11   2 -14    9.50    2.30   1
  11   2 -13    7.50    2.30   1
  11   2 -12    4.50    2.90   1
  11   2 -11   97.00    4.30   1
  11   2 -10   10.00    2.40   1
  11   2  -9  132.30    4.90   1
  11   2  -8    7.20    2.40   1
  11   2  -7  110.30    4.60   1
  11   2  -6   -0.30    2.40   1
  11   2  -5   64.80    3.50   1
  11   2  -4   14.60    2.70   1
  11   2  -3    0.10    1.90   1
  11   2  -2    6.30    2.20   1
  11   2  -1    0.50    2.40   1
  11   2   0   -0.80    3.20   1
  11   2   1   -0.70    3.10   1
  11   2   2    7.80    2.60   1
  11   2   3    4.70    2.60   1
  11   2   4    1.30    2.20   1
  11   2   5   -0.60    2.30   1
  11   2   6   -0.60    2.40   1
  11   2   7   -1.10    2.50   1
  11   2   8   24.40    2.80   1
  11   2   9   -0.90    2.40   1
  11   2  10   16.10    2.50   1
  11   2  11   -0.70    2.10   1
  11   3 -18   97.70    5.80   1
  11   3 -17    0.90    3.40   1
  11   3 -16  122.90    6.80   1
  11   3 -15   25.80    4.20   1
  11   3 -14   11.10    2.40   1
  11   3 -13   62.00    3.20   1
  11   3 -12   22.80    2.60   1
  11   3 -11   25.80    2.80   1
  11   3 -10   96.80    4.30   1
  11   3  -9   10.10    2.40   1
  11   3  -8   60.70    3.40   1
  11   3  -7   -1.20    2.20   1
  11   3  -6   28.50    3.00   1
  11   3  -5    8.50    2.40   1
  11   3  -4   25.60    4.10   1
  11   3  -3    2.60    2.40   1
  11   3  -2  112.10    4.60   1
  11   3  -1    1.70    2.50   1
  11   3   0   81.60    4.30   1
  11   3   1   -1.20    1.90   1
  11   3   2   19.60    2.90   1
  11   3   3    0.00    2.60   1
  11   3   4    0.40    2.40   1
  11   3   5   13.60    2.60   1
  11   3   7    5.70    2.30   1
  11   3   8   90.30    4.90   1
  11   3   9    4.40    2.30   1
  11   3  10   11.10    1.90   1
  11   4 -16    4.40    4.50   1
  11   4 -15    5.20    3.30   1
  11   4 -14   -1.70    3.40   1
  11   4 -13   49.50    5.20   1
  11   4 -11  105.30    4.80   1
  11   4 -10   97.80    4.00   1
  11   4  -9   10.40    2.30   1
  11   4  -8  114.00    5.70   1
  11   4  -7   18.10    3.60   1
  11   4  -6   -0.60    2.40   1
  11   4  -5   34.10    2.60   1
  11   4  -4    9.10    2.50   1
  11   4  -3    6.30    2.60   1
  11   4  -2   53.90    4.40   1
  11   4  -1   54.00    4.70   1
  11   4   0  105.10    6.40   1
  11   4   1   -0.60    3.20   1
  11   4   2   12.90    2.60   1
  11   4   3   -1.10    2.60   1
  11   4   4   -1.90    2.50   1
  11   4   5   10.30    2.50   1
  11   4   6    5.30    2.30   1
  11   4   7    9.50    2.60   1
  11   4   8   10.80    2.60   1
  11   4   9   23.10    3.00   1
  11   4  10   24.30    5.10   1
  11   5 -14   31.10    4.30   1
  11   5 -13   -0.80    4.00   1
  11   5 -12   45.60    4.00   1
  11   5 -11   47.20    5.00   1
  11   5 -10   27.90   11.70   1
  11   5  -9  151.90   17.50   1
  11   5  -8    0.30    3.30   1
  11   5  -7   79.80    6.50   1
  11   5  -6   71.30    4.20   1
  11   5  -5    5.30    3.10   1
  11   5  -4  101.20    6.30   1
  11   5  -3    5.00    3.20   1
  11   5  -2   83.80    3.90   1
  11   5  -1  103.40    4.60   1
  11   5   0   11.00    3.40   1
  11   5   1  117.60    7.20   1
  11   5   2   19.60    2.70   1
  11   5   3    8.20    2.70   1
  11   5   4   61.80    4.10   1
  11   5   5   -0.90    2.40   1
  11   5   6   71.40    4.00   1
  11   5   7   18.90    2.80   1
  11   5   8   20.70    2.70   1
  11   5   9   34.80    3.20   1
  11   5  10    9.50    3.30   1
  11   6 -12    8.80    3.90   1
  11   6  -9    0.40    4.00   1
  11   6  -8   64.60    5.60   1
  11   6  -7   48.30    4.40   1
  11   6  -6   11.20    4.60   1
  11   6  -2    0.30    2.90   1
  11   6  -1    1.70    2.40   1
  11   6   0   15.10    2.60   1
  11   6   1   39.90    3.90   1
  11   6   2   45.90    3.30   1
  11   6   3   57.90    3.30   1
  11   6   4   -1.40    2.80   1
  11   6   5   51.10    3.40   1
  11   6   6   10.40    2.60   1
  11   6   7   11.20    4.10   1
  11   6   8   52.50    4.20   1
  11   6   9    6.00    3.10   1
  11   7 -13   68.70    6.10   1
  11   7 -12   41.10   13.30   1
  11   7 -10   35.80    3.90   1
  11   7  -9   33.80    4.60   1
  11   7  -6   74.00    6.20   1
  11   7  -5   37.10    3.80   1
  11   7  -4   83.70    6.50   1
  11   7  -3    1.80    3.10   1
  11   7  -2    6.30    4.40   1
  11   7  -1   -0.50    2.90   1
  11   7   0    5.00    4.50   1
  11   7   1   52.20    5.50   1
  11   7   2   -3.70    4.30   1
  11   7   3   79.90    6.90   1
  11   7   4    0.90    4.60   1
  11   7   5   18.20    4.90   1
  11   7   6    3.90    3.00   1
  11   7   7    0.50    3.50   1
  11   7   8   -0.80    3.10   1
  11   8  -2   22.10    4.20   1
  11   8  -1   20.80    5.40   1
  11   8   0   11.10    4.70   1
  11   8   1   -1.40    4.70   1
  11   8   2    6.50    7.10   1
  12   0 -17   -3.00    3.80   1
  12   0 -16    2.60    4.10   1
  12   0 -15    3.80    3.80   1
  12   0 -14   43.40    4.60   1
  12   0 -13    2.20    4.40   1
  12   0 -12  126.30    7.40   1
  12   0 -11    0.00    3.80   1
  12   0 -10    5.80    3.70   1
  12   0  -9   -1.60    3.50   1
  12   0  -8    0.80    3.50   1
  12   0  -7    1.50    3.40   1
  12   0  -6    7.70    5.50   1
  12   0  -5   -0.70    3.70   1
  12   0  -4   98.30    6.70   1
  12   0  -3   -0.80    3.70   1
  12   0  -2   40.80    5.00   1
  12   0  -1   -2.50    4.90   1
  12   0   2   -3.50    3.90   1
  12   0   3    2.20    4.10   1
  12   0   4   27.70    4.40   1
  12   0   5   -1.90    3.60   1
  12   0   6   47.60    5.10   1
  12   0   7    0.80    4.00   1
  12   1 -18    9.30    3.70   1
  12   1 -17    9.70    4.50   1
  12   1 -16    2.20    2.60   1
  12   1 -15    7.80    3.30   1
  12   1 -14   27.00    3.00   1
  12   1 -13   40.60    3.10   1
  12   1 -12   33.00    3.00   1
  12   1 -11   42.60    3.20   1
  12   1 -10   13.50    2.70   1
  12   1  -9    8.80    2.90   1
  12   1  -8    9.50    2.50   1
  12   1  -7   10.70    2.80   1
  12   1  -6   23.50    3.40   1
  12   1  -5   36.20    3.20   1
  12   1  -4   35.80    3.20   1
  12   1  -3   65.00    4.90   1
  12   1  -2   68.50    4.00   1
  12   1  -1   23.80    2.90   1
  12   1   0    7.90    4.30   1
  12   1   1   -1.90    3.90   1
  12   1   2    8.90    2.80   1
  12   1   3   46.60    4.80   1
  12   1   4   36.70    3.40   1
  12   1   5   72.10    4.30   1
  12   1   6   18.10    2.50   1
  12   2 -16   14.40    9.00   1
  12   2 -15   38.40    4.30   1
  12   2 -14   -0.50    2.70   1
  12   2 -13   68.10    3.60   1
  12   2 -12    5.20    2.60   1
  12   2 -11   56.30    3.50   1
  12   2 -10    4.80    2.70   1
  12   2  -9   25.30    3.00   1
  12   2  -8   41.20    3.10   1
  12   2  -7   -0.90    2.60   1
  12   2  -6    1.70    2.60   1
  12   2  -5   84.80    4.30   1
  12   2  -4   -0.60    2.30   1
  12   2  -3   67.50    3.80   1
  12   2  -2   14.90    2.80   1
  12   2  -1   54.60    5.00   1
  12   2   0    5.80    2.80   1
  12   2   1    7.20    3.00   1
  12   2   2   13.30    3.10   1
  12   2   3   22.10    3.00   1
  12   2   4    3.80    2.50   1
  12   2   5   10.40    3.20   1
  12   2   6    3.10    2.80   1
  12   3 -13   19.30    4.10   1
  12   3 -12   80.30    4.00   1
  12   3 -11   -1.30    3.00   1
  12   3 -10   52.50    3.50   1
  12   3  -9   30.40    2.70   1
  12   3  -8    3.80    2.80   1
  12   3  -7    5.20    3.00   1
  12   3  -6   37.40    4.50   1
  12   3  -5    8.10    2.20   1
  12   3  -4  113.80    5.40   1
  12   3  -3    5.80    4.30   1
  12   3  -2   15.90    3.90   1
  12   3  -1    6.40    2.90   1
  12   3   0   21.10    3.00   1
  12   3   1   11.40    2.90   1
  12   3   2    4.20    2.90   1
  12   3   3   23.60    3.00   1
  12   3   4   42.90    3.80   1
  12   3   5   16.60    2.80   1
  12   3   6   -1.20    3.60   1
  12   4 -11   70.10    5.40   1
  12   4 -10    1.70    2.90   1
  12   4  -9   -0.10    4.20   1
  12   4  -8    7.10    2.90   1
  12   4  -7   14.70    2.50   1
  12   4  -6   26.80    3.10   1
  12   4  -5  131.30    5.80   1
  12   4  -4   49.80    3.30   1
  12   4  -3   19.60    2.90   1
  12   4  -2    5.20    2.50   1
  12   4  -1    3.70    3.20   1
  12   4   0    4.80    2.20   1
  12   4   1    6.80    3.00   1
  12   4   2    3.00    2.60   1
  12   4   3   22.80    2.80   1
  12   4   4   28.90    4.70   1
  12   4   5   30.90    4.30   1
  12   4   6   32.30    4.50   1
  12   5  -7    8.90    4.40   1
  12   5  -6   18.00    3.40   1
  12   5  -5   39.00    5.30   1
  12   5  -3   24.10    4.10   1
  12   5  -2    1.00    3.50   1
  12   5  -1    5.70    3.40   1
  12   5   0   13.50    2.50   1
  12   5   1    5.60    3.80   1
  12   5   2   36.40    4.70   1
  12   5   3   15.80    5.70   1
  12   5   4   26.80    4.20   1
  12   5   5   23.00    5.10   1
  12   5   6   -1.90    3.90   1
  12   6   3   11.70    3.70   1
  12   6   4    9.80    3.40   1
  12   6   5   -3.40    4.00   1
  13   0 -11   -3.90    4.30   1
  13   0 -10    0.10    4.10   1
  13   0  -9    3.10    4.80   1
  13   0  -8    5.90    3.00   1
  13   0  -7   -1.40    4.40   1
  13   0  -6   28.20    5.90   1
  13   0  -5    0.50    4.70   1
  13   0  -4    2.30    3.00   1
  13   0  -3    3.10    4.60   1
  13   0  -2    3.70    4.30   1
  13   1 -12   10.70    4.10   1
  13   1 -11    0.30    4.10   1
  13   1 -10   19.60    4.90   1
  13   1  -9    0.00    4.50   1
  13   1  -8   67.50    4.10   1
  13   1  -7   29.90    3.50   1
  13   1  -6   15.80    3.20   1
  13   1  -5   14.60    2.80   1
  13   1  -4   13.00    2.90   1
  13   1  -3   16.60    4.70   1
  13   1  -2    3.10    2.80   1
  13   1  -1    6.90    6.20   1
  13   1   0   10.10    4.70   1
  13   2 -13   13.60    4.30   1
  13   2 -12    0.30    3.80   1
  13   2 -11   -1.90    4.60   1
  13   2 -10    1.80    4.10   1
  13   2  -9  131.50    7.50   1
  13   2  -8   19.80    4.50   1
  13   2  -7  109.00    7.00   1
  13   2  -6    8.60    4.60   1
  13   2  -5   82.10    6.20   1
  13   2  -4    6.80    4.40   1
  13   2  -3   58.10    4.60   1
  13   2  -2   12.00    4.50   1
  13   2  -1    0.30    4.30   1
  13   3  -9   56.70    5.20   1
  13   3  -8   82.90    5.80   1
  13   3  -7   32.10    5.30   1
  13   3  -6   64.80    5.40   1
  13   3  -5   33.00    5.10   1
  13   3  -4   53.80    5.60   1
  13   3  -3   13.10    4.40   1
  13   3  -2    2.80    4.10   1
  13   3  -1   30.20    4.70   1
  13   3   0   60.20    5.40   1
  13   4  -5   31.00    4.40   1
  13   4  -4    0.30    4.20   1
  13   4  -3    3.40    4.10   1
  13   4  -2   14.00    5.00   1
  13   4  -1   15.30    4.50   1
  13   4   0   13.70    5.00   1
   0   0   0
;
_shelx_hkl_checksum     74339
_shelx_res_file
;
TITL AP19 in P2(1)/c
    AP19.res
    created by SHELXL-2018/1 at 10:13:49 on 17-Feb-2018
CELL 0.71073   9.76260  10.90080  22.06790  90.0000  98.0315  90.0000
ZERR    4.00   0.00030   0.00040   0.00070   0.0000   0.0014   0.0000
LATT  1
SYMM -X, 0.5+Y, 0.5-Z
SFAC C H N O NI BR
UNIT 100 116 8 4 4 4
LIST 6 ! automatically inserted. Change 6 to 4 for CHECKCIF!!
TEMP -173.00
SIZE 0.12 0.44 0.55
L.S. 4
BOND $H
ACTA
CONF
HTAB
FMAP 2
PLAN 20
OMIT 0 0 2
OMIT -1 0 2
OMIT 0 1 3
DFIX 0.88 N2 H2A N2 H2B
HTAB
EQIV $1 -x, -y+1, -z
HTAB N2 Br1_$1
HTAB N2 C1_$1
HTAB N2 C6_$1
EQIV $2 +x, -1+y, +z
HTAB C18 Br1_$2
EQIV $3 -1+x, +y, +z
HTAB C13 Br1_$3
EQIV $4 -x, 1/2+y, 1/2-z
HTAB C11 C1_$4
HTAB C9 C5_$4
EQIV $5 -x, -y, -z
HTAB C7 C19_$5
MPLA Ni1 N1 N2 O1 Br1
MPLA N1 N2 C16 > C25
MPLA Ni1 N1 N2 O1 Br1
MPLA N1 O1 C1 > C8 C12
MPLA N1 N2 C16 > C25
WGHT    0.063100    4.398300
FVAR       0.32889
C1    1   -0.055295    0.447779    0.144210    11.00000    0.01993    0.02232 =
         0.02025    0.00147    0.00443    0.00046
C2    1   -0.117590    0.519963    0.187646    11.00000    0.02183    0.02287 =
         0.01964   -0.00047    0.00261    0.00277
C3    1   -0.247443    0.484882    0.199619    11.00000    0.02374    0.02614 =
         0.02003   -0.00050    0.00468    0.00297
AFIX  43
H3    2   -0.288647    0.532890    0.228138    11.00000   -1.20000
AFIX   0
C4    1   -0.323899    0.383571    0.172956    11.00000    0.01846    0.02835 =
         0.02214    0.00177    0.00320    0.00117
C5    1   -0.262448    0.315203    0.132359    11.00000    0.02445    0.02210 =
         0.02201    0.00000    0.00355   -0.00174
AFIX  43
H5    2   -0.310127    0.246173    0.113465    11.00000   -1.20000
AFIX   0
C6    1   -0.129470    0.344534    0.117688    11.00000    0.02219    0.01963 =
         0.01890    0.00061    0.00370    0.00229
C7    1   -0.063955    0.256288    0.083650    11.00000    0.02276    0.01918 =
         0.02077   -0.00179    0.00422   -0.00141
AFIX  43
H7    2   -0.111370    0.180965    0.074598    11.00000   -1.20000
AFIX   0
C8    1   -0.039412    0.628357    0.220982    11.00000    0.02382    0.02241 =
         0.02338   -0.00474    0.00556    0.00005
C9    1    0.089567    0.578210    0.261421    11.00000    0.02493    0.03442 =
         0.02853   -0.00829    0.00177    0.00021
AFIX 137
H9A   2    0.150747    0.538983    0.235565    11.00000   -1.50000
H9B   2    0.061397    0.517857    0.290193    11.00000   -1.50000
H9C   2    0.138719    0.645847    0.284265    11.00000   -1.50000
AFIX   0
C10   1    0.005210    0.723675    0.175685    11.00000    0.03665    0.01991 =
         0.03450   -0.00650    0.00812   -0.00367
AFIX 137
H10A  2    0.064332    0.683952    0.149067    11.00000   -1.50000
H10B  2    0.056620    0.790083    0.198582    11.00000   -1.50000
H10C  2   -0.077039    0.757407    0.150692    11.00000   -1.50000
AFIX   0
C11   1   -0.129118    0.696571    0.261863    11.00000    0.02928    0.02709 =
         0.02842   -0.00892    0.00616    0.00134
AFIX 137
H11A  2   -0.213815    0.725748    0.236934    11.00000   -1.50000
H11B  2   -0.077523    0.766708    0.281208    11.00000   -1.50000
H11C  2   -0.153307    0.640822    0.293557    11.00000   -1.50000
AFIX   0
C12   1   -0.463361    0.349946    0.192903    11.00000    0.02196    0.03477 =
         0.03106   -0.00111    0.00902   -0.00271
C13   1   -0.558487    0.460928    0.187492    11.00000    0.02636    0.05956 =
         0.11245    0.01903    0.02060    0.01040
AFIX 137
H13A  2   -0.573130    0.489421    0.144959    11.00000   -1.50000
H13B  2   -0.516131    0.526707    0.214029    11.00000   -1.50000
H13C  2   -0.647545    0.438227    0.199999    11.00000   -1.50000
AFIX   0
C14   1   -0.534092    0.246034    0.154642    11.00000    0.04873    0.10684 =
         0.07751   -0.05455    0.04004   -0.04786
AFIX 137
H14A  2   -0.550635    0.270893    0.111563    11.00000   -1.50000
H14B  2   -0.622540    0.227022    0.168740    11.00000   -1.50000
H14C  2   -0.474709    0.173182    0.158954    11.00000   -1.50000
AFIX   0
C15   1   -0.438156    0.310995    0.260365    11.00000    0.03792    0.08079 =
         0.04730    0.01880    0.01343   -0.01293
AFIX 137
H15A  2   -0.526967    0.293766    0.274528    11.00000   -1.50000
H15B  2   -0.390898    0.377284    0.284997    11.00000   -1.50000
H15C  2   -0.380507    0.237058    0.264654    11.00000   -1.50000
AFIX   0
C16   1    0.122527    0.162768    0.045547    11.00000    0.02402    0.02011 =
         0.02162   -0.00469    0.00399    0.00195
C17   1    0.106201    0.052424    0.074434    11.00000    0.02939    0.02004 =
         0.02566   -0.00273    0.00776   -0.00151
AFIX  43
H17   2    0.048093    0.048630    0.105510    11.00000   -1.20000
AFIX   0
C18   1    0.173619   -0.053976    0.058818    11.00000    0.03232    0.01925 =
         0.03316   -0.00074    0.00383   -0.00016
AFIX  43
H18   2    0.158249   -0.129379    0.078375    11.00000   -1.20000
AFIX   0
C19   1    0.261192   -0.050364    0.015767    11.00000    0.02799    0.02424 =
         0.03035   -0.00708    0.00274    0.00301
AFIX  43
H19   2    0.306526   -0.123154    0.005685    11.00000   -1.20000
AFIX   0
C20   1    0.284971    0.061275   -0.014011    11.00000    0.02305    0.02658 =
         0.02364   -0.00531    0.00173    0.00310
C21   1    0.213947    0.169347    0.000041    11.00000    0.02206    0.02280 =
         0.02087   -0.00232    0.00191    0.00221
C22   1    0.381758    0.067462   -0.056326    11.00000    0.02848    0.03800 =
         0.02630   -0.00485    0.00571    0.00916
AFIX  43
H22   2    0.426691   -0.005268   -0.066781    11.00000   -1.20000
AFIX   0
C23   1    0.411102    0.175857   -0.082104    11.00000    0.02962    0.04257 =
         0.02636    0.00266    0.01093    0.00910
AFIX  43
H23   2    0.479367    0.179134   -0.108810    11.00000   -1.20000
AFIX   0
C24   1    0.340436    0.283286   -0.069268    11.00000    0.03338    0.03639 =
         0.02420    0.00395    0.00749    0.00514
AFIX  43
H24   2    0.360980    0.358951   -0.087370    11.00000   -1.20000
AFIX   0
C25   1    0.242545    0.278862   -0.030887    11.00000    0.02539    0.02481 =
         0.02092   -0.00262    0.00228    0.00399
N1    3    0.054978    0.269184    0.063749    11.00000    0.02431    0.02070 =
         0.02062   -0.00249    0.00513    0.00138
N2    3    0.163110    0.387870   -0.022050    11.00000    0.03115    0.02599 =
         0.02177    0.00101    0.00813    0.00339
H2A   2    0.205171    0.450342   -0.036471    11.00000   -1.20000
H2B   2    0.075791    0.376234   -0.036794    11.00000   -1.20000
O1    4    0.067660    0.476775    0.131173    11.00000    0.02339    0.02187 =
         0.02509   -0.00286    0.00863   -0.00166
NI1   5    0.128984    0.427625    0.059350    11.00000    0.02285    0.01845 =
         0.02046   -0.00010    0.00663    0.00083
BR1   6    0.232632    0.618564    0.050951    11.00000    0.03690    0.02091 =
         0.02905    0.00202    0.01042   -0.00314
HKLF 4
REM  AP19 in P2(1)/c
REM R1 =  0.0459 for    4738 Fo > 4sig(Fo)  and  0.0592 for all    5755 data
REM    283 parameters refined using      2 restraints
END
WGHT      0.0631      4.3983
REM Instructions for potential hydrogen bonds
HTAB N2 Br1_$1
REM Highest difference peak  1.066,  deepest hole -1.246,  1-sigma level  0.114
Q1    1   0.3361  0.6159  0.0635  11.00000  0.05    1.07
Q2    1   0.1184  0.6253  0.0369  11.00000  0.05    0.94
Q3    1   0.2378  0.4319  0.0734  11.00000  0.05    0.86
Q4    1   0.0188  0.4337  0.0469  11.00000  0.05    0.78
Q5    1   0.3720  0.6045  0.0968  11.00000  0.05    0.63
Q6    1  -0.0174  0.4335  0.0063  11.00000  0.05    0.59
Q7    1   0.1543  0.5537  0.0760  11.00000  0.05    0.55
Q8    1   0.0285  0.6154  0.2429  11.00000  0.05    0.52
Q9    1   0.2121  0.3576  0.0861  11.00000  0.05    0.48
Q10   1   0.1658  0.4145  0.1093  11.00000  0.05    0.47
Q11   1   0.2602  0.6319  0.1108  11.00000  0.05    0.47
Q12   1   0.0911  0.4382  0.0094  11.00000  0.05    0.47
Q13   1  -0.4548  0.2477  0.2306  11.00000  0.05    0.45
Q14   1   0.2789  0.5762  0.1009  11.00000  0.05    0.45
Q15   1   0.3212  0.6936  0.0708  11.00000  0.05    0.42
Q16   1  -0.2118  0.3422  0.1109  11.00000  0.05    0.40
Q17   1   0.2007  0.5378  0.1394  11.00000  0.05    0.39
Q18   1   0.1949  0.6424 -0.0011  11.00000  0.05    0.39
Q19   1  -0.4074  0.3796  0.1812  11.00000  0.05    0.39
Q20   1   0.0602  0.3622  0.0879  11.00000  0.05    0.35
;
_shelx_res_checksum     59217
data_global
_journal_date_recd_electronic     2018-02-21
_journal_date_accepted     2018-03-02
_journal_name_full     'Acta Crystallographica, Section E'
_journal_year     2018
_journal_volume     74
_journal_issue      4
_journal_page_first     469
_journal_page_last     473
_journal_paper_category     GM
_journal_paper_doi     10.1107/S2056989018003651
_journal_coeditor_code     WM5439
_publ_contact_author_name     'Lee, Wei-Tsung'
_publ_contact_author_address
;
Department of Chemistry & Biochemistry,
1068 W. Sheridan Rd., Chicago,
IL 60660,
USA
;
_publ_contact_author_email     'wlee5@luc.edu'
_publ_contact_author_fax     '1(773)5083086'
_publ_contact_author_phone     '1(773)5083100'
_publ_section_title
;\
Crystal structure of
(2-{[(8-aminonaphthalen-1-yl)imino]methyl}-4,6-di-<i>tert</i>-\
butylphenolato-\k^3^<i>N</i>,<i>N</i>',<i>O</i>)bromidonickel(II)
;
loop_
    _publ_author_name
    _publ_author_footnote
    _publ_author_address
    'O'Brien, Patrick' .
;
Department of Chemistry & Biochemistry,
1068 W. Sheridan Rd., Chicago,
IL 60660,
USA
;
    'Zeller, Matthias' .
;
Department of Chemistry
Purdue University
560 Oval Dr.
W. Lafayette
IN 47907-2084
USA
;
    'Lee, Wei-Tsung' .
;
Department of Chemistry & Biochemistry,
1068 W. Sheridan Rd., Chicago,
IL 60660,
USA
;
_publ_section_synopsis
;
The coordination environment of the Ni^II^ atom is slightly distorted square
planar, whereas the appearance of the whole molecule is twisted.
;
