# Supplementary material for: Crystal structure of (2-{[(8-aminona­phthalen-1-yl)imino]­meth­yl}-4,6-di-tert-butyl­phenolato-κ3 N,N′,O)bromido­nickel(II)
Source: Acta Crystallogr E Crystallogr Commun. 2018 Mar 9;74(Pt 4):469–73. doi: 10.1107/S2056989018003651 (PMC5946970; doi:10.1107/S2056989018003651)
Supplement: Supplementary file 2 [file e-74-00469-Isup2.hkl]

data_I                                                                          
_shelx_title ' AP19 in P2(1)/c'                                                 
_shelx_refln_list_code          4                                               
_shelx_F_calc_maximum      336.22                                               
_exptl_crystal_F_000      1056.00                                               
_reflns_d_resolution_high  0.7092                                               
                                                                                
loop_                                                                           
 _space_group_symop_operation_xyz                                               
 'x, y, z'                                                                      
 '-x, y+1/2, -z+1/2'                                                            
 '-x, -y, -z'                                                                   
 'x, -y-1/2, z-1/2'                                                             
                                                                                
_cell_length_a     9.7626                                                       
_cell_length_b    10.9008                                                       
_cell_length_c    22.0679                                                       
_cell_angle_alpha  90.000                                                       
_cell_angle_beta   98.032                                                       
_cell_angle_gamma  90.000                                                       
                                                                                
_shelx_F_squared_multiplier     1.000                                           
                                                                                
loop_                                                                           
 _refln_index_h                                                                 
 _refln_index_k                                                                 
 _refln_index_l                                                                 
 _refln_F_squared_calc                                                          
 _refln_F_squared_meas                                                          
 _refln_F_squared_sigma                                                         
 _refln_observed_status                                                         
   1   0   0      42783.91      41526.70      1299.79 o                         
   2   0   0       5845.89       5440.44       133.12 o                         
   3   0   0      17461.42      16676.32       383.65 o                         
   4   0   0        218.88        261.62        12.02 o                         
   5   0   0       2183.80       2329.64        63.79 o                         
   6   0   0       9238.71       9368.47       330.03 o                         
   7   0   0         49.54         66.56        23.11 o                         
   8   0   0       5092.41       4967.12       185.82 o                         
   9   0   0       2964.57       3164.42       132.20 o                         
  10   0   0       2364.79       2386.03       111.86 o                         
  11   0   0       2703.25       2576.47       110.01 o                         
   1   1   0         76.15         77.65         2.77 o                         
   2   1   0       2037.56       1874.80        36.98 o                         
   3   1   0      14350.19      13801.25       235.74 o                         
   4   1   0         80.34         84.13         7.40 o                         
   5   1   0       6459.06       6040.42       123.88 o                         
   6   1   0       1320.49       1149.10        36.98 o                         
   7   1   0        107.38        132.20        14.79 o                         
   8   1   0        868.49        881.01        35.13 o                         
   9   1   0         28.41         79.50        31.43 o                         
  10   1   0         33.70         58.24        25.88 o                         
  11   1   0        368.33        335.58        31.43 o                         
  12   1   0         43.26         73.03        39.75 o                         
  13   1   0        148.75         93.37        43.45 o                         
   0   2   0       2092.48       2238.12        49.00 o                         
   1   2   0       4732.53       4077.79        81.35 o                         
   2   2   0       3160.63       2783.55        50.85 o                         
   3   2   0       2656.24       2444.27        47.15 o                         
   4   2   0       3933.82       4057.45        85.97 o                         
   5   2   0       1768.62       1803.62        43.45 o                         
   6   2   0        336.06        346.67        18.49 o                         
   7   2   0        531.98        603.67        25.88 o                         
   8   2   0        644.55        736.79        31.43 o                         
   9   2   0          1.52         44.37        22.19 o                         
  10   2   0          0.49        -16.64        22.19 o                         
  11   2   0         12.45         -7.40        29.58 o                         
  12   2   0        101.25         53.62        25.88 o                         
   1   3   0       2175.17       2104.07        39.75 o                         
   2   3   0       4610.28       4075.94        84.13 o                         
   3   3   0      22101.38      19204.71       320.79 o                         
   4   3   0        359.19        376.25        11.09 o                         
   5   3   0      12288.10      12678.03       251.45 o                         
   6   3   0       7306.94       7185.82       184.89 o                         
   7   3   0         23.46         17.56        14.79 o                         
   8   3   0       2963.01       3037.77        85.05 o                         
   9   3   0         19.57          9.24        16.64 o                         
  10   3   0          9.18         16.64        24.04 o                         
  11   3   0        879.98        754.36        39.75 o                         
  12   3   0        239.38        195.06        27.73 o                         
  13   3   0        660.99        556.52        49.92 o                         
   0   4   0       4488.71       4323.70        87.82 o                         
   1   4   0          8.71          7.40         2.77 o                         
   2   4   0      16238.32      14130.36       279.19 o                         
   3   4   0       4847.61       3926.18        72.11 o                         
   4   4   0        606.84        432.65        12.94 o                         
   5   4   0       1288.56       1302.56        35.13 o                         
   6   4   0        146.11        137.74        13.87 o                         
   7   4   0         94.22         85.97        15.72 o                         
   8   4   0       1580.26       1661.25        54.54 o                         
   9   4   0       1441.26       1530.90        50.85 o                         
  10   4   0         13.45          4.62        20.34 o                         
  11   4   0        983.66        971.61        59.17 o                         
  12   4   0         39.76         44.37        20.34 o                         
  13   4   0        112.54        126.65        46.22 o                         
   1   5   0      12055.84      12053.10       166.40 o                         
   2   5   0       1185.55        999.34        21.26 o                         
   3   5   0        285.44        260.70         8.32 o                         
   4   5   0        349.02        239.43        11.09 o                         
   5   5   0          1.92         -4.62         7.40 o                         
   6   5   0       2601.19       2472.00        73.03 o                         
   7   5   0       1436.46       1501.32        46.22 o                         
   8   5   0        898.28        991.94        38.83 o                         
   9   5   0       1374.08       1343.24        46.22 o                         
  10   5   0       1185.14       1211.04        64.71 o                         
  11   5   0        144.19        101.69        31.43 o                         
  12   5   0        143.85        124.80        23.11 o                         
   0   6   0       6446.83       6484.16       154.38 o                         
   1   6   0       3520.26       3473.19        55.47 o                         
   2   6   0        194.89        160.86         7.40 o                         
   3   6   0        125.86         67.49         4.62 o                         
   4   6   0        984.35        872.69        22.19 o                         
   5   6   0        494.62        520.47        22.19 o                         
   6   6   0         23.82         19.41        12.94 o                         
   7   6   0         82.24         57.32        15.72 o                         
   8   6   0        466.18        548.20        27.73 o                         
   9   6   0          8.93          0.92        21.26 o                         
  10   6   0         61.00         53.62        21.26 o                         
  11   6   0        153.51        139.59        24.04 o                         
   1   7   0       4529.06       4343.11        70.26 o                         
   2   7   0        110.16         87.82         6.47 o                         
   3   7   0       1010.53        933.70        24.96 o                         
   4   7   0         75.35         48.07         6.47 o                         
   5   7   0        897.05        955.89        28.66 o                         
   6   7   0        469.84        486.27        21.26 o                         
   7   7   0       1545.44       1608.56        50.85 o                         
   8   7   0       1604.77       1656.63        55.47 o                         
   9   7   0         30.51         34.20        17.56 o                         
  10   7   0        960.87        997.49        61.01 o                         
  11   7   0          9.03         46.22        41.60 o                         
   0   8   0         19.03         68.41        10.17 o                         
   1   8   0        158.12        168.25         6.47 o                         
   2   8   0       1468.73       1421.82        27.73 o                         
   3   8   0        639.39        589.80        18.49 o                         
   4   8   0       9527.54       8810.09       179.35 o                         
   5   8   0       2287.25       2246.44        52.69 o                         
   6   8   0        498.52        516.77        20.34 o                         
   7   8   0       3988.15       4026.94       114.63 o                         
   8   8   0        308.31        271.79        26.81 o                         
   9   8   0        139.06         60.09        27.73 o                         
  10   8   0        189.26        122.03        36.05 o                         
  11   8   0        117.94        102.61        43.45 o                         
   1   9   0       3149.78       3096.94        64.71 o                         
   2   9   0        919.33       1492.08        54.54 o                         
   3   9   0        131.55        101.69         8.32 o                         
   4   9   0        597.03        723.85        36.05 o                         
   5   9   0        511.29        548.20        34.20 o                         
   6   9   0        302.89        421.55        36.98 o                         
   7   9   0        645.62        731.25        38.83 o                         
   8   9   0         14.55          0.00        22.19 o                         
   9   9   0        550.04        527.87        38.83 o                         
  10   9   0        644.73        617.54        51.77 o                         
   0  10   0        169.51        277.34        17.56 o                         
   1  10   0        213.42        524.17        31.43 o                         
   2  10   0        945.00       1076.07        44.37 o                         
   3  10   0         21.12        233.89        47.15 o                         
   4  10   0        546.65        532.49        25.88 o                         
   5  10   0        265.18        243.13        25.88 o                         
   6  10   0         50.96         53.62        19.41 o                         
   7  10   0         57.93         49.92        21.26 o                         
   8  10   0        107.89         90.60        24.96 o                         
   9  10   0        119.25         81.35        37.90 o                         
  10  10   0          5.57        -23.11        36.05 o                         
   3  11   0       1429.82       1474.51        85.97 o                         
   4  11   0        487.99        459.46        43.45 o                         
   5  11   0         42.03          0.92        15.72 o                         
   6  11   0         32.51         10.17        15.72 o                         
   7  11   0       1538.66       1571.58        61.01 o                         
   8  11   0        152.94        134.97        32.36 o                         
   9  11   0        511.17        359.61        44.37 o                         
   4  12   0       2533.68       2732.70       120.18 o                         
   5  12   0        680.74        606.45        54.54 o                         
   6  12   0        158.84        131.27        45.30 o                         
   5  13   0         73.37         68.41        33.28 o                         
 -13   1   1          0.45         63.79        57.32 o                         
 -12   1   1        223.82        220.02        26.81 o                         
 -11   1   1       2188.19       2271.40        72.11 o                         
 -10   1   1        936.69       1014.13        42.53 o                         
  -9   1   1       1506.30       1855.39        79.50 o                         
  -8   1   1       1243.23       1307.19        46.22 o                         
  -7   1   1        635.55        584.26        25.88 o                         
  -6   1   1        546.17        520.47        23.11 o                         
  -5   1   1         62.34         58.24         9.24 o                         
  -4   1   1        487.69        537.11        12.94 o                         
  -3   1   1       3158.58       2692.95        49.00 o                         
  -2   1   1       1292.05       1080.69        24.96 o                         
  -1   1   1       9662.13       8617.81       159.93 o                         
   2   1   1       2245.11       1992.21        38.83 o                         
   3   1   1      10052.77       9372.17       162.70 o                         
   4   1   1        214.17        239.43         8.32 o                         
   5   1   1        356.93        354.07        18.49 o                         
   6   1   1        745.50        752.51        28.66 o                         
   7   1   1        331.85        275.49        16.64 o                         
   8   1   1       2781.16       2698.50        78.58 o                         
   9   1   1       2115.65       2091.13        68.41 o                         
  10   1   1       1449.02       1577.13        56.39 o                         
  11   1   1       1662.69       1664.95        54.54 o                         
  12   1   1         13.35        -17.56        36.05 o                         
 -13   2   1         22.45          2.77        39.75 o                         
 -12   2   1        547.05        504.75        46.22 o                         
 -11   2   1          3.85          4.62        22.19 o                         
 -10   2   1         63.23         62.86        22.19 o                         
  -9   2   1         68.10         87.82        22.19 o                         
  -8   2   1       3496.14       3720.02       101.69 o                         
  -7   2   1         42.83        100.77        15.72 o                         
  -6   2   1       7289.26       6755.95       167.33 o                         
  -5   2   1       8199.69       8020.61       163.63 o                         
  -4   2   1       3302.83       2930.54        56.39 o                         
  -3   2   1      15397.62      14330.96       236.66 o                         
  -2   2   1       1305.37       1194.40        27.73 o                         
  -1   2   1        115.15        159.93         4.62 o                         
   0   2   1        649.04        711.83        14.79 o                         
   1   2   1      26232.00      28440.98       526.02 o                         
   2   2   1       8458.31       6875.20       168.25 o                         
   3   2   1      11983.48       9707.74       188.59 o                         
   4   2   1        146.48        176.57         8.32 o                         
   5   2   1      16619.32      16389.73       317.09 o                         
   6   2   1       3438.98       3262.42        87.82 o                         
   7   2   1       4381.78       4536.32       119.26 o                         
   8   2   1       1205.05       1196.25        43.45 o                         
   9   2   1          4.23         23.11        23.11 o                         
  10   2   1        460.81        480.72        30.51 o                         
  11   2   1          8.23         -6.47        28.66 o                         
  12   2   1        100.78         66.56        27.73 o                         
 -13   3   1        311.47        279.19        43.45 o                         
 -12   3   1         85.91         59.17        26.81 o                         
 -11   3   1          6.16         15.72        23.11 o                         
 -10   3   1        171.67        154.38        20.34 o                         
  -9   3   1         11.86         27.73        17.56 o                         
  -8   3   1        153.46        190.44        19.41 o                         
  -7   3   1       2046.94       2138.27        64.71 o                         
  -6   3   1        131.99        141.44        15.72 o                         
  -5   3   1        903.70        808.90        22.19 o                         
  -4   3   1       4285.66       4356.98        89.67 o                         
  -3   3   1       2443.60       2282.49        42.53 o                         
  -2   3   1       7588.43       6623.75       131.27 o                         
  -1   3   1        574.43        576.86        12.94 o                         
   0   3   1       5207.27       5417.33        71.18 o                         
   1   3   1        214.38        172.87         5.55 o                         
   2   3   1       9140.67       7392.90       184.89 o                         
   3   3   1       5314.74       4025.09       105.39 o                         
   4   3   1       5407.21       4785.92        97.07 o                         
   5   3   1        241.13        219.10        12.94 o                         
   6   3   1       1977.38       1910.86        54.54 o                         
   7   3   1         17.23         13.87        15.72 o                         
   8   3   1        389.60        402.14        23.11 o                         
   9   3   1        161.31        156.23        22.19 o                         
  10   3   1        354.28        394.74        26.81 o                         
  11   3   1          3.34        -11.09        17.56 o                         
  12   3   1        174.37        105.39        26.81 o                         
 -13   4   1        124.88        141.44        41.60 o                         
 -12   4   1         44.07         34.20        29.58 o                         
 -11   4   1        588.02        499.21        43.45 o                         
 -10   4   1       1073.97       1162.04        44.37 o                         
  -9   4   1        513.41        531.56        27.73 o                         
  -8   4   1          8.61         27.73        18.49 o                         
  -7   4   1        830.87        838.48        32.36 o                         
  -6   4   1       7295.67       6903.86       168.25 o                         
  -5   4   1       2598.12       2550.58        59.17 o                         
  -4   4   1        301.61        377.18        12.02 o                         
  -3   4   1       2766.02       2472.93        57.32 o                         
  -2   4   1      11888.97      10795.83       180.27 o                         
  -1   4   1        731.08        795.03        15.72 o                         
   0   4   1       1048.53       1028.00        16.64 o                         
   1   4   1      10528.52       9918.52       149.76 o                         
   2   4   1      10646.20       9532.10       197.83 o                         
   3   4   1       2557.76       2483.10        52.69 o                         
   4   4   1       4642.58       4081.49        73.96 o                         
   5   4   1       3112.96       2905.57        64.71 o                         
   6   4   1       1595.64       1431.99        41.60 o                         
   7   4   1         74.75         73.96        16.64 o                         
   8   4   1        752.04        720.15        31.43 o                         
   9   4   1        453.72        469.63        28.66 o                         
  10   4   1        322.30        338.35        35.13 o                         
  11   4   1          7.73         -5.55        29.58 o                         
  12   4   1         83.62         62.86        27.73 o                         
 -12   5   1         75.16         52.69        31.43 o                         
 -11   5   1       1000.33        955.89        42.53 o                         
 -10   5   1         60.18         54.54        20.34 o                         
  -9   5   1       3420.39       3740.36       105.39 o                         
  -8   5   1        756.57        863.44        34.20 o                         
  -7   5   1       1627.57       1774.04        55.47 o                         
  -6   5   1       1561.81       1584.52        44.37 o                         
  -5   5   1        201.45        194.14        12.02 o                         
  -4   5   1        368.50        380.88        16.64 o                         
  -3   5   1      11137.73      11074.10       168.25 o                         
  -2   5   1       1295.18       1302.56        27.73 o                         
  -1   5   1       8384.28       8497.63       112.78 o                         
   0   5   1       9381.82       9417.46       130.35 o                         
   1   5   1       1040.15       1232.30        22.19 o                         
   2   5   1      11170.91      10797.68       188.59 o                         
   3   5   1       3400.77       3376.12        70.26 o                         
   4   5   1        517.04        392.90        13.87 o                         
   5   5   1        280.74        225.57        11.09 o                         
   6   5   1         62.72         85.05        13.87 o                         
   7   5   1       2059.36       2118.86        60.09 o                         
   8   5   1       2545.95       2565.37        75.81 o                         
   9   5   1        206.50        166.40        21.26 o                         
  10   5   1        423.71        295.83        36.05 o                         
  11   5   1       1160.99       1087.16        66.56 o                         
  12   5   1         51.52         51.77        35.13 o                         
 -11   6   1         16.13         15.72        22.19 o                         
 -10   6   1       3157.60       3426.05        95.22 o                         
  -9   6   1       1450.50       1572.50        56.39 o                         
  -8   6   1        796.62        884.71        35.13 o                         
  -7   6   1        579.39        583.33        26.81 o                         
  -6   6   1       2685.23       2651.35        73.96 o                         
  -5   6   1        355.11        364.24        17.56 o                         
  -4   6   1       3108.80       2999.87        60.09 o                         
  -3   6   1       2331.04       2304.68        38.83 o                         
  -2   6   1       2570.03       2336.11        47.15 o                         
  -1   6   1       8807.14       8771.27       136.82 o                         
   0   6   1       2112.40       2162.31        45.30 o                         
   1   6   1      14260.72      14442.82       216.32 o                         
   2   6   1        722.25        697.97        15.72 o                         
   3   6   1       3984.88       3555.47        59.17 o                         
   4   6   1          2.75         -1.85         6.47 o                         
   5   6   1       3464.38       3267.04        86.90 o                         
   6   6   1        439.57        431.72        20.34 o                         
   7   6   1       2083.15       2064.32        66.56 o                         
   8   6   1       1730.80       1755.55        57.32 o                         
   9   6   1        349.61        310.62        20.34 o                         
  10   6   1        228.92        152.54        27.73 o                         
  11   6   1        370.59        368.86        36.05 o                         
 -11   7   1         20.51         -4.62        26.81 o                         
 -10   7   1          1.43        -18.49        33.28 o                         
  -9   7   1        481.75        450.21        26.81 o                         
  -8   7   1        435.78        491.81        27.73 o                         
  -7   7   1        872.88        950.34        35.13 o                         
  -6   7   1         20.17         22.19        12.02 o                         
  -5   7   1       2381.42       2545.96        61.01 o                         
  -4   7   1       3577.84       3375.20        61.01 o                         
  -3   7   1        173.88        154.38         6.47 o                         
  -2   7   1       3167.86       3220.82        58.24 o                         
  -1   7   1       2989.66       3276.28        53.62 o                         
   0   7   1        210.28        236.66         9.24 o                         
   1   7   1        774.11        731.25        22.19 o                         
   2   7   1        230.78        226.49         9.24 o                         
   3   7   1       2372.83       2002.38        41.60 o                         
   4   7   1       4409.12       4251.59        93.37 o                         
   5   7   1        267.57        239.43        14.79 o                         
   6   7   1       2187.93       2098.52        59.17 o                         
   7   7   1       1359.46       1480.06        47.15 o                         
   8   7   1        122.02         97.07        18.49 o                         
   9   7   1          9.65        -11.09        17.56 o                         
  10   7   1        282.34        229.27        40.68 o                         
  11   7   1        561.57        482.57        50.85 o                         
 -11   8   1        230.82        192.29        49.92 o                         
 -10   8   1         55.37         38.83        36.05 o                         
  -9   8   1        127.21        114.63        34.20 o                         
  -8   8   1         13.61        -12.02        27.73 o                         
  -7   8   1         99.84        195.99        28.66 o                         
  -6   8   1       1018.33       1111.20        32.36 o                         
  -5   8   1        589.87        691.50        24.04 o                         
  -4   8   1        538.97        563.00        20.34 o                         
  -3   8   1       1397.63       1333.99        33.28 o                         
  -2   8   1       1186.54       1131.54        27.73 o                         
  -1   8   1        217.05        191.36         9.24 o                         
   0   8   1        632.92        565.77        12.94 o                         
   1   8   1        569.60        597.20        14.79 o                         
   2   8   1        767.29        736.79        16.64 o                         
   3   8   1        979.79        816.30        20.34 o                         
   4   8   1        583.91        728.47        33.28 o                         
   5   8   1       1558.88       1506.87        38.83 o                         
   6   8   1        274.25        243.13        26.81 o                         
   7   8   1         12.97         31.43        14.79 o                         
   9   8   1        107.44         80.43        31.43 o                         
  10   8   1        395.04        367.93        43.45 o                         
  11   8   1          6.64        -12.94        43.45 o                         
 -10   9   1        101.06        112.78        38.83 o                         
  -9   9   1        161.86        143.29        28.66 o                         
  -8   9   1          0.30        -23.11        23.11 o                         
  -7   9   1       1390.75       1521.66        51.77 o                         
  -6   9   1        577.81        654.52        32.36 o                         
  -5   9   1       3366.43       3222.66        91.52 o                         
  -4   9   1       2996.73       2904.65        82.28 o                         
  -3   9   1        138.27        155.31        19.41 o                         
  -2   9   1       3465.53       3491.68        92.45 o                         
  -1   9   1         61.01         91.52         9.24 o                         
   0   9   1       7497.00       7006.48       136.82 o                         
   1   9   1         14.98        388.27        22.19 o                         
   2   9   1       5327.06       5366.48       112.78 o                         
   3   9   1        284.13        297.68        12.02 o                         
   4   9   1       4154.20       4106.45       105.39 o                         
   5   9   1        119.41        155.31        20.34 o                         
   6   9   1       2113.03       2253.83        71.18 o                         
   7   9   1       1057.46       1119.52        46.22 o                         
   8   9   1        122.39         94.29        23.11 o                         
   9   9   1         67.21         57.32        32.36 o                         
  10   9   1          3.12         -4.62        37.90 o                         
 -10  10   1        970.91        894.88        63.79 o                         
  -9  10   1        212.04        191.36        40.68 o                         
  -8  10   1       1656.50       1811.02        71.18 o                         
  -7  10   1       1576.46       1633.52        58.24 o                         
  -6  10   1        154.05        143.29        22.19 o                         
  -5  10   1        124.02         99.84        22.19 o                         
  -4  10   1        738.15        782.09        30.51 o                         
  -3  10   1        155.29        120.18        17.56 o                         
  -2  10   1       2765.82       2885.24       104.46 o                         
  -1  10   1       1180.69       1237.85        47.15 o                         
   0  10   1       1198.83       1169.44        48.07 o                         
   1  10   1       3185.70       3175.52        81.35 o                         
   2  10   1        695.25        686.87        32.36 o                         
   3  10   1       1462.73       1480.98        48.07 o                         
   4  10   1        399.64        387.35        23.11 o                         
   5  10   1         71.71         69.33        15.72 o                         
   6  10   1         74.73         50.85        16.64 o                         
   7  10   1        230.23        189.51        24.04 o                         
   8  10   1         44.08         28.66        23.11 o                         
   9  10   1       1076.81       1051.11        61.01 o                         
  10  10   1        738.83        656.37        61.94 o                         
  -9  11   1         93.45         71.18        46.22 o                         
  -8  11   1         94.35         96.14        34.20 o                         
  -7  11   1        715.17        622.16        36.98 o                         
  -6  11   1         93.59        153.46        36.05 o                         
  -5  11   1        594.65        588.88        29.58 o                         
  -4  11   1        123.06        122.95        20.34 o                         
  -3  11   1         70.17        159.01        23.11 o                         
   3  11   1        526.61        576.86        49.00 o                         
   4  11   1        758.53        823.69        61.94 o                         
   5  11   1        219.40        195.06        45.30 o                         
   6  11   1         89.34         68.41        20.34 o                         
   7  11   1        218.06        142.37        24.96 o                         
   8  11   1         79.92        -11.09        30.51 o                         
  -6  12   1         18.29          7.40        40.68 o                         
  -5  12   1        127.70        138.67        53.62 o                         
  -4  12   1         10.00         96.14        63.79 o                         
   4  12   1        685.39        868.99        78.58 o                         
   5  12   1          0.29        -34.20        38.83 o                         
   6  12   1          6.71         -6.47        29.58 o                         
 -13   0   2         78.38         34.20        39.75 o                         
 -12   0   2        367.98        377.18        46.22 o                         
 -11   0   2       1150.25       1317.35        74.88 o                         
 -10   0   2        351.51        530.64        54.54 o                         
  -9   0   2       1887.06       2200.21       105.39 o                         
  -8   0   2       1767.42       1699.16        73.03 o                         
  -7   0   2       2035.85       1870.18        69.33 o                         
  -6   0   2       3021.75       2859.35       104.46 o                         
  -5   0   2       1420.66       1462.49        42.53 o                         
  -4   0   2       2585.97       2720.68        68.41 o                         
  -3   0   2       4840.27       4021.40       101.69 o                         
  -2   0   2      10852.24       9402.67       221.87 o                         
   1   0   2       1592.75        867.14        36.05 o                         
   3   0   2       7134.83       6877.98       169.18 o                         
   4   0   2       2339.92       2330.56        62.86 o                         
   5   0   2         52.88         98.92        19.41 o                         
   6   0   2        467.99        468.70        31.43 o                         
   7   0   2        478.04        427.10        29.58 o                         
   8   0   2       6487.95       6485.08       245.91 o                         
   9   0   2         38.74         43.45        31.43 o                         
  10   0   2       1785.66       1838.75        94.29 o                         
  11   0   2       1702.02       1749.08        87.82 o                         
  12   0   2          2.02        -32.36        36.05 o                         
 -13   1   2         19.20         28.66        25.88 o                         
 -12   1   2        667.22        633.25        36.98 o                         
 -11   1   2         41.34         42.53        26.81 o                         
 -10   1   2         45.87         39.75        23.11 o                         
  -9   1   2         36.09         43.45        18.49 o                         
  -8   1   2        452.04        485.34        25.88 o                         
  -7   1   2        158.01        150.69        15.72 o                         
  -6   1   2       2352.82       2176.18        62.86 o                         
  -5   1   2       1437.55       1506.87        35.13 o                         
  -4   1   2       4165.05       3753.30        67.49 o                         
  -3   1   2      15306.77      14113.72       228.34 o                         
  -2   1   2       6263.56       5617.94        97.07 o                         
  -1   1   2         31.76         72.11         2.77 o                         
   0   1   2       2284.59       2313.92        49.00 o                         
   1   1   2       5956.67       5110.41       104.46 o                         
   2   1   2       3480.77       3469.49        75.81 o                         
   3   1   2       2234.41       2056.92        44.37 o                         
   4   1   2       2449.49       2618.07        50.85 o                         
   5   1   2      14073.54      12876.79       301.37 o                         
   6   1   2        861.45        961.44        34.20 o                         
   7   1   2       1182.72       1196.25        38.83 o                         
   8   1   2         36.15         26.81        22.19 o                         
   9   1   2        221.23        200.61        24.04 o                         
  10   1   2        107.04         91.52        22.19 o                         
  11   1   2         29.45         46.22        19.41 o                         
  12   1   2        111.13         82.28        25.88 o                         
 -13   2   2         56.64        110.94        41.60 o                         
 -12   2   2        180.52        137.74        25.88 o                         
 -11   2   2         48.02         58.24        20.34 o                         
 -10   2   2        177.16        171.02        21.26 o                         
  -9   2   2         52.47         64.71        23.11 o                         
  -8   2   2        765.10        786.71        32.36 o                         
  -7   2   2        712.08        801.51        30.51 o                         
  -6   2   2         13.49         -7.40        12.94 o                         
  -5   2   2        602.81        498.28        19.41 o                         
  -4   2   2        770.52        773.77        17.56 o                         
  -3   2   2        262.97        267.17         9.24 o                         
  -2   2   2       1415.62       1311.81        25.88 o                         
  -1   2   2       5139.97       5068.81        76.73 o                         
   0   2   2       1666.34       1867.41        33.28 o                         
   1   2   2       4646.30       5243.53        91.52 o                         
   2   2   2       2345.62       1895.14        38.83 o                         
   3   2   2       4163.51       3443.61        91.52 o                         
   4   2   2        953.78        799.66        23.11 o                         
   5   2   2         41.93          4.62        12.02 o                         
   6   2   2       2155.37       2101.30        62.86 o                         
   7   2   2       3328.03       3260.57        87.82 o                         
   8   2   2        787.03        752.51        32.36 o                         
   9   2   2          8.87        -16.64        19.41 o                         
  10   2   2         26.19         13.87        26.81 o                         
  11   2   2         80.08         72.11        24.04 o                         
  12   2   2        102.04        122.95        28.66 o                         
 -13   3   2          0.07         25.88        37.90 o                         
 -12   3   2        171.11        146.99        36.05 o                         
 -11   3   2       1009.13       1036.32        42.53 o                         
 -10   3   2        150.94        176.57        24.04 o                         
  -9   3   2        376.73        388.27        23.11 o                         
  -8   3   2         97.84        131.27        19.41 o                         
  -7   3   2       2294.13       2351.82        63.79 o                         
  -6   3   2      13237.37      13252.12       312.47 o                         
  -5   3   2       2588.68       2611.60        57.32 o                         
  -4   3   2      13125.10      13141.19       220.95 o                         
  -3   3   2      16055.40      15071.46       249.60 o                         
  -2   3   2        360.52        370.71        11.09 o                         
  -1   3   2       3206.98       3376.12        49.92 o                         
   0   3   2        239.66        269.94         6.47 o                         
   1   3   2       1900.80       1878.50        32.36 o                         
   2   3   2      15949.28      15610.42       269.02 o                         
   3   3   2      13297.32      13248.42       311.54 o                         
   4   3   2       3758.76       3605.39        92.45 o                         
   5   3   2      22493.36      18892.25       442.82 o                         
   6   3   2       2491.81       2338.88        67.49 o                         
   7   3   2       1816.57       1716.72        51.77 o                         
   8   3   2       1179.69       1231.38        39.75 o                         
   9   3   2        289.28        244.98        21.26 o                         
  10   3   2          4.44         13.87        17.56 o                         
  11   3   2        253.80        181.19        26.81 o                         
  12   3   2         43.33         38.83        26.81 o                         
 -13   4   2         91.92        129.42        46.22 o                         
 -12   4   2         61.22         48.07        23.11 o                         
 -11   4   2        581.70        498.28        40.68 o                         
 -10   4   2        421.98        434.50        25.88 o                         
  -9   4   2       2752.57       3000.79        85.97 o                         
  -8   4   2        588.88        627.71        27.73 o                         
  -7   4   2       2873.91       2959.19        77.65 o                         
  -6   4   2        244.75        231.11        15.72 o                         
  -5   4   2       2382.36       2227.95        50.85 o                         
  -4   4   2         99.74         86.90         8.32 o                         
  -3   4   2      23077.69      22449.56       417.86 o                         
  -2   4   2       4081.54       4038.04        65.64 o                         
  -1   4   2       6420.42       6531.30       104.46 o                         
   0   4   2      11963.11      12209.33       156.23 o                         
   1   4   2       1312.06       1315.51        24.04 o                         
   2   4   2      13949.16      14455.77       243.13 o                         
   3   4   2         75.74         84.13         6.47 o                         
   4   4   2       2490.51       1643.69        48.07 o                         
   5   4   2        241.27        224.64        13.87 o                         
   6   4   2       2350.55       2140.12        59.17 o                         
   7   4   2       1622.81       1506.87        47.15 o                         
   8   4   2       3751.74       3656.24       101.69 o                         
   9   4   2        265.71        254.23        22.19 o                         
  10   4   2        663.76        599.05        45.30 o                         
  11   4   2        176.88        119.26        24.04 o                         
  12   4   2         40.75         27.73        24.04 o                         
 -12   5   2         18.99          9.24        32.36 o                         
 -11   5   2        793.06        774.70        36.05 o                         
 -10   5   2       1689.40       1879.43        62.86 o                         
  -9   5   2        366.69        373.48        29.58 o                         
  -8   5   2         22.92          8.32        16.64 o                         
  -7   5   2        472.43        474.25        24.96 o                         
  -6   5   2       2110.15       2053.22        54.54 o                         
  -5   5   2        128.50        139.59        11.09 o                         
  -4   5   2        648.34        682.25        24.04 o                         
  -3   5   2        147.13        120.18         7.40 o                         
  -2   5   2       1017.06        831.09        16.64 o                         
  -1   5   2        125.52        120.18         5.55 o                         
   0   5   2       7846.69       7425.26       107.24 o                         
   1   5   2      12407.89      11931.07       169.18 o                         
   2   5   2       4826.48       4758.19        77.65 o                         
   3   5   2        905.90        758.98        18.49 o                         
   4   5   2        291.69        282.88        11.09 o                         
   5   5   2         50.74         35.13        10.17 o                         
   6   5   2       1134.12       1089.94        37.90 o                         
   7   5   2       2582.24       2385.10        68.41 o                         
   8   5   2         16.83          1.85        17.56 o                         
   9   5   2        710.60        719.23        37.90 o                         
  10   5   2         86.25         43.45        24.04 o                         
  11   5   2        255.19        181.19        24.96 o                         
  12   5   2        316.57        336.50        43.45 o                         
 -11   6   2         14.31          2.77        26.81 o                         
 -10   6   2          1.36         -5.55        21.26 o                         
  -9   6   2       1206.95       1339.54        46.22 o                         
  -8   6   2       1148.94       1295.17        44.37 o                         
  -7   6   2         18.81         18.49        13.87 o                         
  -6   6   2       2627.19       2744.72        73.96 o                         
  -5   6   2       1351.94       1318.28        37.90 o                         
  -4   6   2       2293.81       2400.82        48.07 o                         
  -3   6   2        690.22        599.05        12.94 o                         
  -2   6   2        251.33        233.89         7.40 o                         
  -1   6   2       7018.41       7293.98       114.63 o                         
   0   6   2       8914.13       9017.17       149.76 o                         
   1   6   2        558.39        578.71        19.41 o                         
   2   6   2       3939.26       4088.88        66.56 o                         
   3   6   2       2060.99       1875.73        35.13 o                         
   4   6   2        141.53        117.41         8.32 o                         
   5   6   2         80.45         56.39        11.09 o                         
   6   6   2       1127.37       1043.71        39.75 o                         
   7   6   2       2375.23       2272.32        67.49 o                         
   8   6   2        605.59        624.01        27.73 o                         
   9   6   2        722.91        648.97        32.36 o                         
  10   6   2       1868.84       1576.20        87.82 o                         
  11   6   2        480.73        424.33        30.51 o                         
 -11   7   2         50.78         58.24        40.68 o                         
 -10   7   2        909.69        935.55        50.85 o                         
  -9   7   2          2.45         31.43        21.26 o                         
  -8   7   2       2096.21       2272.32        69.33 o                         
  -7   7   2        169.03        178.42        17.56 o                         
  -6   7   2       3826.33       4030.64       107.24 o                         
  -5   7   2       1904.69       1946.91        44.37 o                         
  -4   7   2       3014.75       2979.53        57.32 o                         
  -3   7   2        969.80        945.72        20.34 o                         
  -2   7   2       1358.49       1329.37        24.04 o                         
  -1   7   2        481.45        466.85        11.09 o                         
   0   7   2       2956.90       2813.13        50.85 o                         
   1   7   2       5117.46       4879.29        77.65 o                         
   2   7   2       1299.40       1375.60        25.88 o                         
   3   7   2       3377.78       3297.55        55.47 o                         
   4   7   2        320.03        275.49        11.09 o                         
   5   7   2       3704.98       3053.49        85.05 o                         
   6   7   2          0.69         -2.77        14.79 o                         
   7   7   2       1267.78       1276.68        44.37 o                         
   8   7   2          9.19         12.94        19.41 o                         
   9   7   2        492.17        403.99        25.88 o                         
  10   7   2         16.63         25.88        20.34 o                         
  11   7   2         26.84        -34.20        39.75 o                         
 -11   8   2        175.31        204.31        38.83 o                         
 -10   8   2        328.71        277.34        38.83 o                         
  -9   8   2         39.01         24.04        22.19 o                         
  -8   8   2        609.55        717.38        50.85 o                         
  -7   8   2       2400.71       2737.32        90.60 o                         
  -6   8   2        276.80        330.96        19.41 o                         
  -5   8   2       8823.71       8790.68       173.80 o                         
  -4   8   2       2251.73       2322.24        50.85 o                         
  -3   8   2       2807.55       2873.22        51.77 o                         
  -2   8   2       4439.45       4173.93        75.81 o                         
  -1   8   2         10.67         12.02         3.70 o                         
   0   8   2         39.11         41.60         4.62 o                         
   1   8   2        413.58        459.46        12.94 o                         
   2   8   2         74.26         67.49         5.55 o                         
   3   8   2       2550.30       2519.15        48.07 o                         
   4   8   2       4298.95       3671.03        84.13 o                         
   5   8   2        516.99        606.45        32.36 o                         
   6   8   2       5395.37       5124.28       113.71 o                         
   7   8   2       1028.00        953.12        35.13 o                         
   8   8   2          8.48         -4.62        17.56 o                         
   9   8   2        128.44         83.20        29.58 o                         
  10   8   2          5.61         -8.32        36.98 o                         
  11   8   2         35.69         60.09        65.64 o                         
 -10   9   2        205.26        219.10        42.53 o                         
  -9   9   2         51.42         67.49        25.88 o                         
  -8   9   2       1169.36       1333.07        55.47 o                         
  -7   9   2       1086.11       1267.43        50.85 o                         
  -6   9   2         93.58         69.33        19.41 o                         
  -3   9   2       1330.40       1298.86        58.24 o                         
  -2   9   2       3897.24       4293.19       113.71 o                         
  -1   9   2        844.99        888.41        25.88 o                         
   1   9   2       4088.13       4212.76       106.31 o                         
   2   9   2          2.50        248.68        29.58 o                         
   3   9   2        214.16        243.13        12.94 o                         
   4   9   2        165.07        153.46        11.09 o                         
   5   9   2          0.75          7.40        10.17 o                         
   6   9   2         19.23         33.28        21.26 o                         
   7   9   2          6.09         23.11        21.26 o                         
   8   9   2        615.12        628.63        36.98 o                         
   9   9   2        525.27        500.13        54.54 o                         
  10   9   2        309.02        293.05        41.60 o                         
 -10  10   2         59.11        126.65        45.30 o                         
  -9  10   2         43.35         93.37        24.96 o                         
  -8  10   2         37.48         61.01        25.88 o                         
  -7  10   2        153.49        138.67        24.96 o                         
  -6  10   2        127.61        100.77        21.26 o                         
  -5  10   2       1078.88       1066.83        38.83 o                         
  -4  10   2        728.07        706.29        36.98 o                         
  -3  10   2         10.27         35.13        14.79 o                         
  -2  10   2         22.17        301.37        36.05 o                         
  -1  10   2        209.37        324.49        24.04 o                         
   0  10   2        126.23        231.11        19.41 o                         
   1  10   2        223.32        600.90        33.28 o                         
   2  10   2         21.51         80.43        14.79 o                         
   3  10   2         17.75         42.53        14.79 o                         
   4  10   2        295.41        276.41        23.11 o                         
   5  10   2          0.41         14.79        15.72 o                         
   6  10   2        282.71        229.27        23.11 o                         
   7  10   2        115.84        122.03        22.19 o                         
   8  10   2          4.31         20.34        25.88 o                         
   9  10   2          2.23         16.64        36.98 o                         
  10  10   2         27.41        -40.68        40.68 o                         
  -9  11   2          2.91         25.88        37.90 o                         
  -8  11   2       1736.40       1748.15        73.03 o                         
  -7  11   2       1520.57       1536.45        66.56 o                         
  -6  11   2          6.24          1.85        17.56 o                         
  -5  11   2        287.63        260.70        22.19 o                         
  -4  11   2         25.03         24.04        15.72 o                         
  -3  11   2        975.99        984.55        48.07 o                         
  -2  11   2       3165.41       3078.45       117.41 o                         
   3  11   2       1124.79       1150.95        65.64 o                         
   4  11   2        312.79        287.51        36.98 o                         
   5  11   2          5.62         11.09        27.73 o                         
   6  11   2        424.37        402.14        51.77 o                         
   7  11   2        630.07        558.37        51.77 o                         
  -6  12   2          0.45        -29.58        38.83 o                         
  -5  12   2       1738.68       1717.65        93.37 o                         
  -4  12   2        674.36        671.16        57.32 o                         
   4  12   2       2336.54       2386.03       120.18 o                         
   5  12   2         90.67        143.29        30.51 o                         
   6  12   2       1204.49       1318.28        83.20 o                         
  -5  13   2          5.84        -27.73        27.73 o                         
 -13   1   3         73.10        153.46        43.45 o                         
 -12   1   3        573.52        600.90        45.30 o                         
 -11   1   3        147.45        167.33        25.88 o                         
 -10   1   3       1915.51       2131.80        71.18 o                         
  -9   1   3       4356.55       4691.63       134.05 o                         
  -8   1   3        643.43        761.75        33.28 o                         
  -7   1   3       3033.44       2864.90        73.03 o                         
  -6   1   3         10.37          7.40        10.17 o                         
  -5   1   3       2581.82       2781.70        60.09 o                         
  -4   1   3       1747.54       1497.62        29.58 o                         
  -3   1   3       5823.00       5047.55        87.82 o                         
  -2   1   3        285.59        273.64         7.40 o                         
  -1   1   3      19140.68      25819.22       581.48 o                         
   1   1   3       8402.45       9211.31       231.11 o                         
   2   1   3       4123.40       2966.59        65.64 o                         
   3   1   3       2804.92       2783.55        64.71 o                         
   4   1   3        135.40        114.63         8.32 o                         
   5   1   3         42.54         12.94        12.02 o                         
   6   1   3        341.22        325.41        17.56 o                         
   7   1   3       1964.42       1837.82        57.32 o                         
   8   1   3       1368.35       1287.77        45.30 o                         
   9   1   3        457.36        380.88        24.04 o                         
  10   1   3       1706.29       1608.56        60.09 o                         
  11   1   3        532.38        421.55        30.51 o                         
  12   1   3        588.25        430.80        44.37 o                         
 -13   2   3        615.25        537.11        42.53 o                         
 -12   2   3        608.36        624.01        35.13 o                         
 -11   2   3          0.12          0.92        17.56 o                         
 -10   2   3        465.76        561.15        32.36 o                         
  -9   2   3       1873.24       1927.50        61.94 o                         
  -8   2   3        435.92        575.01        33.28 o                         
  -7   2   3       1328.21       1402.40        44.37 o                         
  -6   2   3       9741.73       9220.55       232.96 o                         
  -5   2   3         61.62         60.09         8.32 o                         
  -4   2   3      23404.77      20733.77       337.43 o                         
  -3   2   3       4301.23       3751.45        65.64 o                         
  -2   2   3       4765.55       4581.62        89.67 o                         
  -1   2   3       8808.70       9401.75       138.67 o                         
   0   2   3        746.69        889.33        14.79 o                         
   1   2   3       5852.92       6188.33       106.31 o                         
   2   2   3      13222.34      11601.04       201.53 o                         
   3   2   3       2134.80       2055.07        47.15 o                         
   4   2   3      11062.79      11523.38       235.74 o                         
   5   2   3      13833.62      10933.58       272.72 o                         
   6   2   3        284.14        279.19        18.49 o                         
   7   2   3       7273.57       6396.33       162.70 o                         
   8   2   3       1087.05       1026.15        36.98 o                         
   9   2   3        357.70        308.77        24.96 o                         
  10   2   3          8.79        -20.34        27.73 o                         
  11   2   3         43.41         43.45        24.04 o                         
  12   2   3        259.63        204.31        27.73 o                         
 -13   3   3        104.74        121.10        40.68 o                         
 -12   3   3         19.46         53.62        39.75 o                         
 -11   3   3         50.80         24.04        22.19 o                         
 -10   3   3          3.41         39.75        21.26 o                         
  -9   3   3        108.91        140.52        24.04 o                         
  -8   3   3        145.39        164.55        20.34 o                         
  -7   3   3        348.29        370.71        22.19 o                         
  -6   3   3         37.46         33.28        12.94 o                         
  -5   3   3       4901.60       4692.55        97.99 o                         
  -4   3   3        301.20        306.00        10.17 o                         
  -3   3   3        977.24        868.99        17.56 o                         
  -2   3   3       2507.39       2521.00        44.37 o                         
  -1   3   3       1015.01        970.68        24.04 o                         
   0   3   3       4736.15       4633.39        63.79 o                         
   1   3   3        496.20        447.44         9.24 o                         
   2   3   3        224.28        232.04         8.32 o                         
   3   3   3         48.49         47.15         5.55 o                         
   4   3   3       4322.72       3133.92        82.28 o                         
   5   3   3       2509.86       2120.71        59.17 o                         
   6   3   3       4657.58       4244.19       112.78 o                         
   7   3   3        505.34        460.38        24.04 o                         
   8   3   3        268.63        255.15        21.26 o                         
   9   3   3          0.55          9.24        19.41 o                         
  10   3   3        503.34        464.08        31.43 o                         
  11   3   3          0.43          0.00        24.04 o                         
  12   3   3        243.77        218.17        27.73 o                         
 -13   4   3         11.23         31.43        37.90 o                         
 -12   4   3        173.52        181.19        26.81 o                         
 -11   4   3         88.62         58.24        24.04 o                         
 -10   4   3        440.66        478.87        27.73 o                         
  -9   4   3         15.63          6.47        21.26 o                         
  -8   4   3        214.68        279.19        21.26 o                         
  -7   4   3        515.07        511.23        24.96 o                         
  -6   4   3        643.87        705.36        24.96 o                         
  -5   4   3          7.08          6.47         6.47 o                         
  -4   4   3       3331.42       2980.46        61.94 o                         
  -3   4   3       2171.44       1828.58        33.28 o                         
  -2   4   3       2129.19       2395.27        40.68 o                         
  -1   4   3        980.11       1058.51        22.19 o                         
   0   4   3       6690.58       6718.97        98.92 o                         
   1   4   3       1927.95       1877.58        32.36 o                         
   2   4   3       3341.32       3399.24        62.86 o                         
   3   4   3        857.81        816.30        19.41 o                         
   4   4   3       6983.22       4980.99       130.35 o                         
   6   4   3        154.31        177.50        14.79 o                         
   7   4   3        534.16        465.93        23.11 o                         
   8   4   3        657.34        662.84        30.51 o                         
   9   4   3        185.55        162.70        20.34 o                         
  10   4   3         81.45         32.36        20.34 o                         
  11   4   3         13.51        -10.17        24.04 o                         
  12   4   3        384.71        210.78        25.88 o                         
 -12   5   3        240.92        222.79        37.90 o                         
 -11   5   3         20.45         46.22        29.58 o                         
 -10   5   3        495.15        557.45        28.66 o                         
  -9   5   3       3866.27       4335.71       113.71 o                         
  -8   5   3        173.14        208.93        21.26 o                         
  -7   5   3       1323.70       1347.86        42.53 o                         
  -6   5   3        798.75        798.73        24.96 o                         
  -5   5   3        332.35        312.47        13.87 o                         
  -4   5   3          0.20         -6.47         6.47 o                         
  -3   5   3      12565.10      12750.14       190.44 o                         
  -2   5   3        296.72        375.33         9.24 o                         
  -1   5   3      18408.66      19031.84       293.98 o                         
   0   5   3       9721.04       9698.50       128.50 o                         
   1   5   3        794.71        718.30        15.72 o                         
   2   5   3       4379.59       4107.37        66.56 o                         
   3   5   3         73.03         66.56         6.47 o                         
   4   5   3        854.78        731.25        19.41 o                         
   5   5   3         68.91         75.81        11.09 o                         
   6   5   3        962.23        855.12        29.58 o                         
   7   5   3       1221.24       1223.98        39.75 o                         
   8   5   3       2066.92       1972.80        60.09 o                         
   9   5   3        297.13        217.25        22.19 o                         
  10   5   3       1483.22       1331.22        49.00 o                         
  11   5   3        134.18         75.81        24.96 o                         
  12   5   3         94.61        146.06        52.69 o                         
 -10   6   3        851.31        875.46        40.68 o                         
  -9   6   3        311.00        331.88        24.96 o                         
  -8   6   3       1330.04       1577.13        51.77 o                         
  -7   6   3        316.77        317.09        20.34 o                         
  -6   6   3       4114.29       4364.37       114.63 o                         
  -5   6   3        837.31        966.98        29.58 o                         
  -4   6   3       1221.85       1184.23        26.81 o                         
  -3   6   3        192.84        195.99         7.40 o                         
  -2   6   3       8002.24       8140.79       161.78 o                         
  -1   6   3        116.08        436.34        42.53 o                         
   0   6   3      13321.75      13363.06       218.17 o                         
   1   6   3       8036.75       7709.99       123.88 o                         
   2   6   3       1183.29       1080.69        22.19 o                         
   3   6   3       9797.75       8929.35       144.22 o                         
   4   6   3        125.98        108.16         8.32 o                         
   5   6   3       2764.45       2522.85        76.73 o                         
   6   6   3          4.86         25.88        14.79 o                         
   7   6   3       1811.85       1708.40        51.77 o                         
   8   6   3        318.31        291.20        20.34 o                         
   9   6   3       1293.66       1268.36        44.37 o                         
  10   6   3          7.79         -1.85        20.34 o                         
  11   6   3        637.47        535.26        30.51 o                         
  12   6   3        143.36        108.16        34.20 o                         
 -11   7   3         35.34         16.64        28.66 o                         
  -9   7   3        849.51        974.38        54.54 o                         
  -8   7   3       1670.27       1923.80        57.32 o                         
  -7   7   3         13.33         47.15        22.19 o                         
  -6   7   3       2683.95       2642.10        71.18 o                         
  -5   7   3      10634.37      10584.13       211.70 o                         
  -4   7   3       2190.02       2275.09        42.53 o                         
  -3   7   3       1185.92       1187.93        30.51 o                         
  -2   7   3       3880.46       3711.70        80.43 o                         
  -1   7   3        241.68        238.51        12.02 o                         
   0   7   3        553.55        599.97        15.72 o                         
   1   7   3        411.86        391.05        11.09 o                         
   2   7   3        483.57        442.82        12.02 o                         
   3   7   3       7668.14       7193.22       113.71 o                         
   4   7   3       1362.03       1301.64        33.28 o                         
   5   7   3        988.03        930.93        33.28 o                         
   7   7   3        422.71        435.42        24.04 o                         
   8   7   3        225.65        234.81        19.41 o                         
   9   7   3         41.01         29.58        19.41 o                         
  10   7   3        464.97        391.97        26.81 o                         
  11   7   3        805.32        738.64        63.79 o                         
  -9   8   3         72.15         54.54        29.58 o                         
  -8   8   3         47.68         79.50        33.28 o                         
  -7   8   3        173.69        227.42        28.66 o                         
  -6   8   3        157.84        191.36        21.26 o                         
  -5   8   3         21.98         25.88        10.17 o                         
  -4   8   3       1520.10       1603.94        37.90 o                         
  -3   8   3       1800.66       2065.24        64.71 o                         
  -2   8   3         51.24        553.75        38.83 o                         
  -1   8   3         86.41         77.65        10.17 o                         
   0   8   3         14.78         15.72         3.70 o                         
   1   8   3        895.32        881.93        20.34 o                         
   2   8   3       2493.32       2495.11        42.53 o                         
   3   8   3        111.55         80.43        11.09 o                         
   4   8   3        540.59        560.22        18.49 o                         
   5   8   3       1427.88       1305.34        41.60 o                         
   6   8   3          5.80         17.56        13.87 o                         
   7   8   3        345.70        326.33        20.34 o                         
   8   8   3         20.87        -10.17        14.79 o                         
   9   8   3          3.33          0.00        33.28 o                         
  10   8   3        152.84        125.73        40.68 o                         
 -10   9   3         18.49         15.72        36.98 o                         
  -9   9   3          4.73         53.62        30.51 o                         
  -8   9   3        162.28        169.18        28.66 o                         
  -7   9   3       1100.55       1154.65        42.53 o                         
  -6   9   3          3.50         45.30        22.19 o                         
  -5   9   3       4352.59       4310.75       112.78 o                         
  -4   9   3       1088.42       1105.65        42.53 o                         
  -3   9   3       3883.45       4068.54       110.01 o                         
  -2   9   3        894.37       1342.31        67.49 o                         
  -1   9   3       1177.97       1233.23        49.92 o                         
   0   9   3       2766.19       2739.17        56.39 o                         
   1   9   3       1539.59       1693.61        46.22 o                         
   2   9   3       3852.59       3646.07        78.58 o                         
   3   9   3        584.83        662.84        24.04 o                         
   4   9   3       1505.24       1439.38        37.90 o                         
   5   9   3       1115.45       1194.40        41.60 o                         
   6   9   3       3123.13       3383.52        96.14 o                         
   7   9   3         40.48          8.32        18.49 o                         
   8   9   3        440.42        442.82        31.43 o                         
   9   9   3         37.55         85.97        44.37 o                         
  10   9   3        257.90        286.58        42.53 o                         
 -10  10   3        436.77        434.50        51.77 o                         
  -9  10   3        188.94        186.74        31.43 o                         
  -8  10   3       2489.26       2597.73        90.60 o                         
  -7  10   3        700.73        754.36        33.28 o                         
  -6  10   3        216.61        207.08        24.04 o                         
  -5  10   3         52.64         59.17        20.34 o                         
  -4  10   3         21.22        102.61        47.15 o                         
  -3  10   3       1812.67       1782.36        59.17 o                         
  -2  10   3       7971.19       8230.46       289.36 o                         
  -1  10   3        279.11        371.63        30.51 o                         
   0  10   3       6608.77       6288.17       216.32 o                         
   1  10   3       1316.83       1353.41        61.01 o                         
   2  10   3        787.24        767.30        23.11 o                         
   3  10   3       1412.70       1382.99        48.07 o                         
   4  10   3        130.32        146.99        18.49 o                         
   5  10   3        152.44        151.61        16.64 o                         
   6  10   3        440.52        416.93        27.73 o                         
   7  10   3        119.51        120.18        22.19 o                         
   8  10   3       1137.38       1153.72        54.54 o                         
   9  10   3       1358.51       1422.74        80.43 o                         
  -9  11   3         17.38        251.45       110.01 o                         
  -8  11   3          1.67        -29.58        29.58 o                         
  -7  11   3         93.65         92.45        24.96 o                         
  -6  11   3         79.51         77.65        19.41 o                         
  -5  11   3        737.38        691.50        58.24 o                         
  -4  11   3        160.67        151.61        21.26 o                         
  -3  11   3        675.31        760.83        39.75 o                         
  -2  11   3        764.80        922.61        51.77 o                         
   3  11   3        162.24        244.06        56.39 o                         
   4  11   3         50.45         33.28        46.22 o                         
   5  11   3        153.97        123.88        40.68 o                         
   6  11   3        718.28        749.74        49.00 o                         
   7  11   3        315.34        252.38        44.37 o                         
  -6  12   3         15.91         34.20        29.58 o                         
  -5  12   3         53.92         56.39        50.85 o                         
   4  12   3         44.67         23.11        44.37 o                         
   5  12   3         84.72         93.37        42.53 o                         
   6  12   3         13.18         11.09        47.15 o                         
 -13   0   4         28.91         21.26        27.73 o                         
 -12   0   4        843.73        908.74        61.94 o                         
 -11   0   4         66.14         78.58        32.36 o                         
 -10   0   4       4344.45       4789.62       190.44 o                         
  -9   0   4       7255.06       7894.88       296.75 o                         
  -8   0   4         89.72         46.22        24.96 o                         
  -7   0   4       3874.08       3507.40       122.95 o                         
  -6   0   4       2557.08       2386.03        94.29 o                         
  -5   0   4       2124.24       2428.55        63.79 o                         
  -4   0   4        647.97        822.77        26.81 o                         
  -3   0   4      14055.20      12334.13       283.81 o                         
  -2   0   4      13065.50      13877.05       334.65 o                         
  -1   0   4      46303.73      56891.21      1279.45 o                         
   1   0   4      38825.13      36385.79       837.56 o                         
   2   0   4     113046.60      77789.53      1767.57 o                         
   3   0   4         67.67         73.96         9.24 o                         
   5   0   4         47.70         70.26        17.56 o                         
   6   0   4        518.10        554.68        34.20 o                         
   7   0   4       5013.82       4487.32       163.63 o                         
   8   0   4       2861.03       2623.61       110.94 o                         
   9   0   4       1445.43       1270.21        66.56 o                         
  10   0   4       3345.44       3104.33       150.69 o                         
  11   0   4        173.73        146.06        32.36 o                         
  12   0   4        268.11        256.08        40.68 o                         
 -13   1   4        139.06        120.18        26.81 o                         
 -12   1   4        392.84        330.96        29.58 o                         
 -11   1   4         10.96         20.34        22.19 o                         
 -10   1   4         56.89        106.31        30.51 o                         
  -9   1   4        845.02        923.53        45.30 o                         
  -8   1   4        404.65        415.08        24.04 o                         
  -7   1   4       2015.79       2055.07        57.32 o                         
  -6   1   4       1241.98       1094.56        36.05 o                         
  -5   1   4        662.78        614.77        17.56 o                         
  -4   1   4      12285.07      11707.35       193.21 o                         
  -3   1   4       1252.13       1295.17        24.96 o                         
  -2   1   4       3065.53       3259.64        60.09 o                         
  -1   1   4       9790.10      10184.76       197.83 o                         
   0   1   4       5909.85       6204.97       105.39 o                         
   1   1   4      40865.90      43064.07       967.91 o                         
   2   1   4      41380.05      40285.16       942.95 o                         
   3   1   4          6.15         -2.77         5.55 o                         
   4   1   4       2962.29       2973.06        73.03 o                         
   5   1   4       4714.40       3903.99       107.24 o                         
   6   1   4        410.96        358.69        20.34 o                         
   7   1   4       1544.07       1347.86        46.22 o                         
   8   1   4        217.17        231.11        23.11 o                         
   9   1   4         40.07         17.56        20.34 o                         
  10   1   4        159.10        153.46        25.88 o                         
  11   1   4         29.80         18.49        21.26 o                         
  12   1   4        453.01        339.28        31.43 o                         
 -13   2   4          0.96         62.86        40.68 o                         
 -12   2   4          0.64         -5.55        21.26 o                         
 -11   2   4        153.21        134.97        24.96 o                         
 -10   2   4        929.79       1004.89        43.45 o                         
  -9   2   4        492.14        475.17        27.73 o                         
  -8   2   4         79.01        108.16        19.41 o                         
  -7   2   4        297.17        382.73        21.26 o                         
  -6   2   4       1166.05        965.14        31.43 o                         
  -5   2   4       1931.26       1958.00        44.37 o                         
  -4   2   4        727.54        786.71        18.49 o                         
  -3   2   4        906.04        752.51        17.56 o                         
  -2   2   4       3973.85       4207.21        73.03 o                         
  -1   2   4       7331.33       7558.38       115.56 o                         
   0   2   4        503.30        469.63        11.09 o                         
   1   2   4      21617.40      21807.99       354.99 o                         
   2   2   4      14583.04      15377.45       263.47 o                         
   3   2   4        150.95        151.61         7.40 o                         
   4   2   4        114.51        103.54         9.24 o                         
   5   2   4        292.79        249.60        16.64 o                         
   6   2   4       1758.67       1528.13        47.15 o                         
   7   2   4       2502.92       2269.55        65.64 o                         
   8   2   4        336.07        351.29        23.11 o                         
   9   2   4        877.83        803.36        33.28 o                         
  10   2   4        498.97        400.29        26.81 o                         
  11   2   4         83.76         12.02        20.34 o                         
  12   2   4         52.23         35.13        23.11 o                         
 -13   3   4        450.37        497.36        51.77 o                         
 -12   3   4        950.28       1052.03        49.92 o                         
 -11   3   4        256.95        236.66        37.90 o                         
 -10   3   4        158.62        169.18        23.11 o                         
  -9   3   4        281.72        308.77        28.66 o                         
  -8   3   4        251.81        288.43        23.11 o                         
  -7   3   4       1377.96       1345.09        43.45 o                         
  -6   3   4       3954.22       3783.81       100.77 o                         
  -5   3   4       2909.24       2600.50        57.32 o                         
  -4   3   4      16601.27      14872.70       246.83 o                         
  -3   3   4       8305.16       8411.65       140.52 o                         
  -2   3   4       7147.26       7426.18       111.86 o                         
  -1   3   4       2603.43       2679.08        41.60 o                         
   0   3   4       5680.16       5575.41        81.35 o                         
   1   3   4         49.08         45.30         3.70 o                         
   2   3   4        680.33        636.03        15.72 o                         
   3   3   4        568.65        657.29        19.41 o                         
   4   3   4      18466.50      15853.55       307.84 o                         
   6   3   4        791.23        643.42        25.88 o                         
   7   3   4       9110.19       8034.47       196.91 o                         
   8   3   4       3056.62       2741.02        78.58 o                         
   9   3   4        165.14        159.01        21.26 o                         
  10   3   4         43.57          6.47        19.41 o                         
  11   3   4          0.73          3.70        22.19 o                         
  12   3   4        475.41        396.59        35.13 o                         
 -13   4   4         46.59          2.77        38.83 o                         
 -12   4   4        502.54        460.38        30.51 o                         
 -11   4   4         93.80         84.13        23.11 o                         
 -10   4   4        879.97       1029.85        41.60 o                         
  -9   4   4        848.71        947.57        34.20 o                         
  -8   4   4       3463.19       3590.60        98.92 o                         
  -7   4   4       2128.45       2044.90        55.47 o                         
  -6   4   4         10.20          6.47        12.02 o                         
  -5   4   4       4325.00       3946.52        82.28 o                         
  -4   4   4         91.96         95.22         6.47 o                         
  -3   4   4       4140.86       3797.68        65.64 o                         
  -2   4   4        481.94        498.28        12.02 o                         
  -1   4   4      23819.88      25595.50       381.80 o                         
   0   4   4       5524.73       5322.11        79.50 o                         
   1   4   4       4828.51       4481.78        81.35 o                         
   2   4   4        113.11        241.28         8.32 o                         
   3   4   4       2153.69       1972.80        46.22 o                         
   4   4   4       1743.91       1562.34        47.15 o                         
   5   4   4       1833.66       1630.75        49.00 o                         
   6   4   4        700.26        561.15        23.11 o                         
   7   4   4         28.01         12.02        15.72 o                         
   8   4   4        894.42        822.77        32.36 o                         
   9   4   4        656.81        661.91        32.36 o                         
  10   4   4       1353.07       1218.44        47.15 o                         
  11   4   4          2.60        -17.56        23.11 o                         
  12   4   4        268.40        267.17        43.45 o                         
 -11   5   4        893.68        935.55        58.24 o                         
 -10   5   4         26.53         41.60        19.41 o                         
  -9   5   4       1374.19       1592.84        53.62 o                         
  -8   5   4       1290.84       1352.48        43.45 o                         
  -7   5   4         23.41         40.68        13.87 o                         
  -6   5   4        708.35        711.83        20.34 o                         
  -5   5   4        713.32        616.61        18.49 o                         
  -4   5   4        131.63        130.35         7.40 o                         
  -3   5   4        798.82        749.74        15.72 o                         
  -2   5   4        245.10        439.12        15.72 o                         
  -1   5   4       6187.31       6414.82       107.24 o                         
   0   5   4      10233.11       9651.35       126.65 o                         
   1   5   4       2718.33       2349.05        41.60 o                         
   2   5   4       2110.47       2189.12        38.83 o                         
   3   5   4       4406.64       4214.61        78.58 o                         
   4   5   4        330.31        295.83        13.87 o                         
   5   5   4         90.56         93.37        12.02 o                         
   6   5   4         33.55         47.15        12.94 o                         
   7   5   4         42.87         23.11        15.72 o                         
   8   5   4       1265.49       1239.70        44.37 o                         
   9   5   4        725.43        720.15        32.36 o                         
  10   5   4          7.30        -10.17        19.41 o                         
  11   5   4        756.11        571.32        37.90 o                         
  12   5   4        241.99        247.76        38.83 o                         
 -10   6   4        884.50        977.15        36.05 o                         
  -9   6   4         48.20         38.83        15.72 o                         
  -8   6   4        342.60        414.16        24.04 o                         
  -7   6   4        328.38        364.24        20.34 o                         
  -6   6   4       1746.52       1791.60        49.00 o                         
  -5   6   4       1450.46       1358.95        37.90 o                         
  -4   6   4        194.44        178.42         7.40 o                         
  -3   6   4        695.97        605.52        13.87 o                         
  -2   6   4       2145.90       2148.44        57.32 o                         
  -1   6   4       3503.97       3061.81        80.43 o                         
   0   6   4        595.39        654.52        20.34 o                         
   1   6   4       1213.10       1076.99        21.26 o                         
   2   6   4       6247.39       6047.81        97.07 o                         
   3   6   4        609.76        513.07        13.87 o                         
   4   6   4          1.41         -3.70        10.17 o                         
   5   6   4        187.41        183.04        13.87 o                         
   6   6   4        155.34        149.76        14.79 o                         
   7   6   4        789.85        779.32        30.51 o                         
   8   6   4         10.82         16.64        16.64 o                         
   9   6   4        470.27        389.20        25.88 o                         
  10   6   4        681.71        613.84        32.36 o                         
  11   6   4          0.95        -12.94        25.88 o                         
  12   6   4        152.37         90.60        31.43 o                         
 -11   7   4        708.94        773.77        60.09 o                         
 -10   7   4        117.85        138.67        35.13 o                         
  -9   7   4        717.69        724.78        57.32 o                         
  -8   7   4       1882.76       2321.32       129.42 o                         
  -7   7   4         19.81         48.07        13.87 o                         
  -6   7   4        396.90        425.25        20.34 o                         
  -5   7   4          2.30         19.41        10.17 o                         
  -4   7   4       1564.00       1451.40        28.66 o                         
  -3   7   4          0.01         48.07        17.56 o                         
  -2   7   4       6285.66       6643.16       174.72 o                         
  -1   7   4        260.50        257.92        12.94 o                         
   0   7   4       1909.70       1973.72        36.98 o                         
   1   7   4        513.51        509.38        13.87 o                         
   2   7   4       4625.61       4271.00        68.41 o                         
   3   7   4       3190.92       2936.08        52.69 o                         
   4   7   4        279.65        286.58        13.87 o                         
   5   7   4        151.40        147.91        13.87 o                         
   6   7   4        358.79        330.96        20.34 o                         
   7   7   4       1064.87       1081.62        36.05 o                         
   8   7   4        293.29        244.98        23.11 o                         
   9   7   4       1861.69       1744.45        57.32 o                         
  10   7   4         92.96         70.26        21.26 o                         
  11   7   4         44.55          8.32        42.53 o                         
  -9   8   4         14.85         -9.24        28.66 o                         
  -8   8   4        467.70        568.54        71.18 o                         
  -7   8   4        416.22        471.47        30.51 o                         
  -6   8   4       3197.13       3292.00        99.84 o                         
  -5   8   4       8626.63       8251.72       211.70 o                         
  -4   8   4         30.78         69.33        18.49 o                         
  -3   8   4       6454.64       6518.36       235.74 o                         
  -2   8   4       4805.06       4793.32       131.27 o                         
  -1   8   4       1100.87       1237.85        52.69 o                         
   0   8   4          5.92         14.79         3.70 o                         
   1   8   4        727.42        791.34        18.49 o                         
   2   8   4       1824.55       1876.65        33.28 o                         
   3   8   4       5545.59       4943.08        92.45 o                         
   4   8   4       1071.11       1136.16        31.43 o                         
   5   8   4       2319.09       2329.64        54.54 o                         
   6   8   4       3929.26       3855.92        92.45 o                         
   7   8   4          0.57          0.92        14.79 o                         
   8   8   4        750.86        740.49        33.28 o                         
   9   8   4          0.45         33.28        34.20 o                         
  10   8   4        259.13        317.09        43.45 o                         
 -10   9   4         67.24         61.01        38.83 o                         
  -9   9   4        337.49        392.90        32.36 o                         
  -8   9   4        702.19        815.37        56.39 o                         
  -7   9   4        360.85        436.34        34.20 o                         
  -6   9   4          2.45         39.75        21.26 o                         
  -4   9   4          0.38         12.94        18.49 o                         
  -3   9   4        837.91       1258.19        51.77 o                         
  -2   9   4       1199.51       1276.68        53.62 o                         
  -1   9   4         29.33        142.37        23.11 o                         
   0   9   4       2467.23       2704.04        66.56 o                         
   1   9   4        763.07        821.84        24.96 o                         
   2   9   4        603.33        510.30        24.04 o                         
   3   9   4       2925.89       2904.65        71.18 o                         
   4   9   4         14.79         18.49        10.17 o                         
   5   9   4          1.56         -7.40        10.17 o                         
   6   9   4         25.19         22.19        11.09 o                         
   7   9   4          6.83         -3.70        16.64 o                         
   8   9   4        415.73        396.59        37.90 o                         
   9   9   4        773.21        885.63        57.32 o                         
  10   9   4        135.34        235.74        45.30 o                         
 -10  10   4          3.22        -39.75        39.75 o                         
  -9  10   4         20.07         33.28        25.88 o                         
  -8  10   4         63.08         92.45        29.58 o                         
  -7  10   4        236.60        261.62        31.43 o                         
  -6  10   4        166.31        180.27        22.19 o                         
  -5  10   4        489.07        497.36        27.73 o                         
  -4  10   4        103.29         94.29        19.41 o                         
  -3  10   4       1579.11       1594.69        51.77 o                         
  -2  10   4         85.05        847.73        73.03 o                         
  -1  10   4        414.15        451.14        28.66 o                         
   0  10   4        198.62        774.70        57.32 o                         
   1  10   4         41.93        129.42        19.41 o                         
   2  10   4        636.47        639.73        30.51 o                         
   3  10   4        297.61        281.04        22.19 o                         
   4  10   4         93.70         67.49        15.72 o                         
   5  10   4        408.88        352.22        23.11 o                         
   6  10   4        229.37        205.23        22.19 o                         
   7  10   4         58.60         73.03        21.26 o                         
   8  10   4         62.88         56.39        32.36 o                         
   9  10   4         11.93         18.49        35.13 o                         
  -9  11   4        809.57        778.39        54.54 o                         
  -8  11   4       1562.99       1621.50        66.56 o                         
  -7  11   4         46.18         23.11        18.49 o                         
  -6  11   4        775.76        772.85        36.05 o                         
  -5  11   4        478.91        465.00        29.58 o                         
  -4  11   4          9.17          8.32        16.64 o                         
  -3  11   4        788.57        750.66        40.68 o                         
  -2  11   4       3215.56       3298.47       125.73 o                         
  -1  11   4        275.35        363.31        28.66 o                         
   3  11   4       1513.55       1363.58        66.56 o                         
   4  11   4         10.67          1.85        41.60 o                         
   5  11   4         10.53         15.72        37.90 o                         
   6  11   4        153.26        148.84        45.30 o                         
   7  11   4         66.96         60.09        42.53 o                         
  -6  12   4       1040.48       1094.56        83.20 o                         
  -5  12   4       1877.87       1909.93       110.01 o                         
   4  12   4        243.63        205.23        45.30 o                         
   5  12   4        980.33        954.04        68.41 o                         
   6  12   4       1465.00       1521.66        78.58 o                         
 -13   1   5        121.28        134.97        25.88 o                         
 -12   1   5        363.06        334.65        29.58 o                         
 -11   1   5        279.18        362.39        29.58 o                         
 -10   1   5       2285.94       2758.59        84.13 o                         
  -9   1   5       2878.87       3050.71        88.75 o                         
  -8   1   5       1049.04       1061.28        36.98 o                         
  -7   1   5       4946.46       4723.99       117.41 o                         
  -6   1   5         64.67         35.13        14.79 o                         
  -5   1   5        652.50        633.25        21.26 o                         
  -4   1   5         64.92         66.56         6.47 o                         
  -3   1   5       1316.16       1216.59        26.81 o                         
  -2   1   5       6811.37       7725.70       134.05 o                         
  -1   1   5       9035.16       9182.65       177.50 o                         
   0   1   5        195.89        160.86         5.55 o                         
   1   1   5      26388.56      27049.67       517.70 o                         
   2   1   5        552.92        387.35        12.02 o                         
   3   1   5        176.90        159.01         7.40 o                         
   4   1   5        280.11        198.76        11.09 o                         
   5   1   5        409.67        292.13        17.56 o                         
   6   1   5        628.07        550.05        24.04 o                         
   7   1   5       3287.48       2719.76        81.35 o                         
   8   1   5        113.82         99.84        19.41 o                         
   9   1   5        894.63        840.33        35.13 o                         
  10   1   5       1725.38       1557.71        55.47 o                         
  11   1   5         41.94          7.40        22.19 o                         
  12   1   5        815.57        666.53        39.75 o                         
 -13   2   5        658.39        758.98        57.32 o                         
 -12   2   5        746.76        783.94        39.75 o                         
 -11   2   5        579.63        599.05        32.36 o                         
 -10   2   5        487.59        491.81        27.73 o                         
  -8   2   5        307.83        315.24        21.26 o                         
  -7   2   5       7590.91       7128.50       173.80 o                         
  -6   2   5       2319.98       2180.80        58.24 o                         
  -5   2   5       2820.71       2163.23        48.07 o                         
  -4   2   5      13612.15      12593.91       208.93 o                         
  -3   2   5        582.86        701.66        16.64 o                         
  -2   2   5      10275.68      10989.04       181.19 o                         
  -1   2   5       1542.01       1480.06        24.04 o                         
   0   2   5      14332.22      14317.10       276.41 o                         
   1   2   5        852.67        697.97        17.56 o                         
   2   2   5      11859.39      11140.66       198.76 o                         
   3   2   5        137.32        156.23         7.40 o                         
   4   2   5      11376.96       9078.19       224.64 o                         
   5   2   5        242.90        159.93        14.79 o                         
   6   2   5       4503.00       3840.20       108.16 o                         
   7   2   5       3102.33       2598.65        74.88 o                         
   8   2   5        211.14        171.95        21.26 o                         
   9   2   5        673.74        632.33        31.43 o                         
  10   2   5        130.22         96.14        21.26 o                         
  11   2   5         13.31         -5.55        21.26 o                         
  12   2   5        137.59         96.14        29.58 o                         
 -13   3   5        253.46        305.07        47.15 o                         
 -12   3   5         73.55         74.88        20.34 o                         
 -11   3   5        103.68         78.58        22.19 o                         
 -10   3   5          4.69         11.09        22.19 o                         
  -9   3   5        549.27        542.66        26.81 o                         
  -8   3   5       1706.18       1715.80        53.62 o                         
  -7   3   5        297.93        300.45        20.34 o                         
  -6   3   5       2487.53       2344.43        63.79 o                         
  -5   3   5       4721.66       4368.07        90.60 o                         
  -4   3   5          6.70         -0.92         6.47 o                         
  -3   3   5       2652.80       2241.81        46.22 o                         
  -2   3   5        600.78        733.10        14.79 o                         
  -1   3   5       1795.57       1652.93        26.81 o                         
   0   3   5        603.17        668.38        12.94 o                         
   1   3   5       2780.45       3003.57        54.54 o                         
   2   3   5       2197.94       2660.59        49.92 o                         
   3   3   5      10606.13      11684.24       236.66 o                         
   4   3   5        529.46        646.20        23.11 o                         
   5   3   5       3031.54       2880.61        80.43 o                         
   6   3   5        811.61        754.36        28.66 o                         
   7   3   5        307.68        293.98        20.34 o                         
   8   3   5         56.73         43.45        18.49 o                         
   9   3   5        151.53        152.54        21.26 o                         
  10   3   5          3.19         -9.24        19.41 o                         
  11   3   5        182.88        125.73        24.04 o                         
  12   3   5        229.04        153.46        25.88 o                         
 -13   4   5        277.10        286.58        40.68 o                         
 -12   4   5       1097.98       1213.81        53.62 o                         
 -11   4   5        319.47        315.24        24.04 o                         
 -10   4   5         11.44          7.40        18.49 o                         
  -9   4   5        294.59        361.46        24.04 o                         
  -8   4   5       7248.39       7486.27       186.74 o                         
  -7   4   5       2160.42       2152.14        63.79 o                         
  -6   4   5        292.03        260.70        12.02 o                         
  -5   4   5       2337.23       2022.72        48.07 o                         
  -4   4   5       6469.44       5820.39       115.56 o                         
  -3   4   5       4442.38       4650.03        73.03 o                         
  -2   4   5       3054.43       3653.46        63.79 o                         
  -1   4   5       1527.62       1319.20        26.81 o                         
   0   4   5       4218.87       4357.90        66.56 o                         
   1   4   5        591.44        587.96        13.87 o                         
   2   4   5       4039.76       4614.90        85.97 o                         
   3   4   5       2934.12       2740.10        61.01 o                         
   4   4   5       6693.98       6509.12       167.33 o                         
   5   4   5        683.04        623.09        23.11 o                         
   6   4   5       1760.41       1656.63        52.69 o                         
   7   4   5       3833.10       3627.58        96.14 o                         
   8   4   5       1387.71       1229.53        40.68 o                         
   9   4   5         52.31         13.87        23.11 o                         
  10   4   5        104.69         73.03        22.19 o                         
  11   4   5        113.04         95.22        23.11 o                         
  12   4   5        306.63        285.66        39.75 o                         
 -12   5   5        352.60        360.54        49.00 o                         
 -11   5   5          8.68         49.00        28.66 o                         
 -10   5   5       1675.33       1989.44        64.71 o                         
  -9   5   5        372.57        413.23        24.96 o                         
  -8   5   5       3628.91       3790.28        96.14 o                         
  -7   5   5       4919.39       4787.77       122.03 o                         
  -6   5   5         36.66         43.45         8.32 o                         
  -5   5   5        499.18        477.95        13.87 o                         
  -4   5   5        278.21        221.87         8.32 o                         
  -3   5   5         94.41         74.88         4.62 o                         
  -2   5   5       3128.86       2896.33        55.47 o                         
  -1   5   5      17082.32      17602.62       304.15 o                         
   0   5   5          0.95         11.09         3.70 o                         
   1   5   5      14314.63      12818.55       254.23 o                         
   2   5   5       2113.90       1999.61        36.05 o                         
   3   5   5        789.49        791.34        20.34 o                         
   4   5   5        220.31        177.50        13.87 o                         
   5   5   5        160.92        160.86        12.94 o                         
   6   5   5        398.32        362.39        20.34 o                         
   7   5   5        848.37        763.60        29.58 o                         
   8   5   5        136.65        132.20        19.41 o                         
   9   5   5       1336.26       1285.00        45.30 o                         
  10   5   5       1722.51       1689.91        56.39 o                         
  11   5   5          2.02         -8.32        22.19 o                         
  12   5   5        306.62        212.63        47.15 o                         
 -10   6   5         94.69        172.87        51.77 o                         
  -9   6   5       1103.75       1213.81        44.37 o                         
  -8   6   5       2272.91       2496.96        73.96 o                         
  -7   6   5         12.32        -14.79        14.79 o                         
  -6   6   5         96.60        120.18        12.94 o                         
  -5   6   5        444.68        467.78        16.64 o                         
  -4   6   5       2248.92       2084.66        39.75 o                         
  -3   6   5       1632.43       1610.41        50.85 o                         
  -2   6   5       2288.02       2129.03        60.09 o                         
  -1   6   5        768.80        745.11        24.04 o                         
   0   6   5      12670.59      12486.67       241.28 o                         
   1   6   5        205.00        198.76         7.40 o                         
   2   6   5       7867.60       7460.38       117.41 o                         
   3   6   5       1538.48       1391.31        32.36 o                         
   4   6   5       1024.09       1101.03        34.20 o                         
   5   6   5       1749.89       1811.02        53.62 o                         
   6   6   5        563.04        526.02        24.04 o                         
   7   6   5        196.03        228.34        19.41 o                         
   8   6   5        331.03        349.45        24.04 o                         
   9   6   5        280.66        240.36        24.04 o                         
  10   6   5         65.11         55.47        23.11 o                         
  11   6   5        525.96        472.40        31.43 o                         
  12   6   5          1.28        -31.43        36.98 o                         
 -11   7   5        375.05        342.97        35.13 o                         
 -10   7   5         73.53         51.77        24.04 o                         
  -9   7   5        216.63        288.43        38.83 o                         
  -8   7   5        510.76        591.65        44.37 o                         
  -7   7   5        228.09        256.08        17.56 o                         
  -6   7   5       1635.58       1680.67        45.30 o                         
  -5   7   5        414.27        474.25        15.72 o                         
  -4   7   5       1388.53       1374.67        28.66 o                         
  -3   7   5       8034.64       7893.03       197.83 o                         
  -2   7   5       2989.58       3390.92        94.29 o                         
  -1   7   5          6.37         45.30        16.64 o                         
   0   7   5       1188.25       1204.57        27.73 o                         
   1   7   5          0.45         10.17         5.55 o                         
   2   7   5       2589.41       2608.82        51.77 o                         
   3   7   5       5335.45       5127.05        97.07 o                         
   4   7   5        509.64        482.57        20.34 o                         
   5   7   5       3640.57       3491.68        97.99 o                         
   6   7   5       1523.25       1639.07        49.92 o                         
   7   7   5          9.92         31.43        14.79 o                         
   8   7   5        757.95        734.02        31.43 o                         
   9   7   5         57.52         51.77        16.64 o                         
  10   7   5         93.89         85.97        21.26 o                         
  11   7   5         94.43        168.25        45.30 o                         
 -10   8   5        276.99        211.70        36.05 o                         
  -9   8   5          0.00         -4.62        20.34 o                         
  -8   8   5         77.09         73.96        23.11 o                         
  -7   8   5        155.32        223.72        24.96 o                         
  -6   8   5         65.36        153.46        27.73 o                         
  -5   8   5       1617.48       1844.30        69.33 o                         
  -4   8   5        854.87        874.54        37.90 o                         
  -3   8   5        128.19        242.21        23.11 o                         
  -2   8   5       2549.28       2997.10       121.10 o                         
  -1   8   5       1570.21       1716.72        69.33 o                         
   0   8   5        259.12        244.06         7.40 o                         
   1   8   5        884.18        893.03        21.26 o                         
   2   8   5       1815.30       1775.89        36.98 o                         
   3   8   5        651.34        602.75        21.26 o                         
   4   8   5       1751.00       1740.76        47.15 o                         
   5   8   5         39.18         65.64        13.87 o                         
   6   8   5        564.67        560.22        22.19 o                         
   7   8   5        443.05        397.52        24.04 o                         
   8   8   5         12.41          1.85        14.79 o                         
   9   8   5         84.73         61.94        18.49 o                         
  10   8   5         83.12         66.56        28.66 o                         
 -10   9   5         48.05         63.79        21.26 o                         
  -9   9   5          4.07          3.70        24.96 o                         
  -8   9   5        217.49        352.22        52.69 o                         
  -7   9   5          5.19          3.70        22.19 o                         
  -6   9   5       1143.45       1275.75        49.00 o                         
  -5   9   5       1847.13       1933.04        61.01 o                         
  -4   9   5        150.07        199.68        23.11 o                         
  -3   9   5       4640.60       4882.07       137.74 o                         
  -2   9   5        956.01       1106.58        51.77 o                         
  -1   9   5       2251.91       2090.20        85.05 o                         
   0   9   5        827.24       1001.19        43.45 o                         
   1   9   5        113.99        147.91        11.09 o                         
   2   9   5        327.81        355.92        14.79 o                         
   3   9   5       2745.92       2541.34        59.17 o                         
   4   9   5        682.27        653.59        23.11 o                         
   5   9   5       1894.17       1964.48        47.15 o                         
   6   9   5        567.60        547.28        21.26 o                         
   7   9   5        532.64        524.17        28.66 o                         
   8   9   5       1572.66       1716.72        75.81 o                         
   9   9   5         38.31         93.37        46.22 o                         
  10   9   5         93.45        107.24        44.37 o                         
 -10  10   5         51.77         65.64        41.60 o                         
  -9  10   5       1137.72       1359.88        61.01 o                         
  -8  10   5        962.53       1064.98        50.85 o                         
  -7  10   5         51.77         51.77        22.19 o                         
  -6  10   5        871.31        935.55        36.05 o                         
  -5  10   5          2.83         10.17        33.28 o                         
  -4  10   5         37.67         60.09        20.34 o                         
  -3  10   5       1261.45       1344.16        61.94 o                         
  -2  10   5       1037.07       1061.28        50.85 o                         
  -1  10   5        808.30        815.37        39.75 o                         
   0  10   5       8278.16       8209.20       283.81 o                         
   1  10   5         21.89         34.20        12.02 o                         
   2  10   5       5609.16       5512.55       141.44 o                         
   3  10   5       1233.92       1229.53        49.92 o                         
   4  10   5        102.86        144.22        39.75 o                         
   5  10   5        250.74        242.21        21.26 o                         
   6  10   5         76.02         76.73        18.49 o                         
   7  10   5          0.24         20.34        25.88 o                         
   8  10   5        597.21        506.60        33.28 o                         
   9  10   5        258.42        266.24        39.75 o                         
  -9  11   5         51.39        125.73        46.22 o                         
  -8  11   5         25.30         46.22        27.73 o                         
  -7  11   5         85.87         65.64        22.19 o                         
  -6  11   5        517.53        531.56        57.32 o                         
  -5  11   5        241.28        257.00        22.19 o                         
  -4  11   5          8.39         11.09        19.41 o                         
  -3  11   5        279.11        281.04        24.04 o                         
  -2  11   5          4.13        169.18        36.05 o                         
  -1  11   5         16.24         36.05        18.49 o                         
   0  11   5         46.72        395.67        39.75 o                         
   3  11   5         28.34         49.00        49.00 o                         
   4  11   5          8.14         -5.55        37.90 o                         
   5  11   5         90.38        105.39        29.58 o                         
   6  11   5        128.61        124.80        41.60 o                         
   7  11   5         17.70         33.28        49.00 o                         
  -7  12   5        138.09        112.78        31.43 o                         
  -6  12   5        265.26        201.53        46.22 o                         
  -5  12   5         95.51        121.10        35.13 o                         
   4  12   5         52.74         37.90        42.53 o                         
   5  12   5         27.85         -8.32        47.15 o                         
   6  12   5         49.86          2.77        32.36 o                         
 -13   0   6        205.84        260.70        54.54 o                         
 -12   0   6         46.22         71.18        50.85 o                         
 -11   0   6       1075.90       1363.58        73.03 o                         
 -10   0   6       5244.78       6189.25       227.42 o                         
  -9   0   6        890.94        959.59        48.07 o                         
  -8   0   6       2556.94       2502.51        92.45 o                         
  -7   0   6       5429.98       5288.83       189.51 o                         
  -6   0   6         12.02        -16.64        16.64 o                         
  -5   0   6        190.55        137.74        18.49 o                         
  -4   0   6       3060.14       3325.28        85.97 o                         
  -3   0   6        115.40        105.39        10.17 o                         
  -2   0   6      11535.15      12105.79       296.75 o                         
  -1   0   6       4447.02       5139.99       129.42 o                         
   0   0   6      10089.25      11328.32       269.02 o                         
   1   0   6      45271.43      42816.32       979.00 o                         
   2   0   6      17241.12      15492.09       377.18 o                         
   4   0   6      19551.94      15351.57       546.36 o                         
   5   0   6        175.13        220.02        24.04 o                         
   6   0   6       2619.66       2147.52        88.75 o                         
   7   0   6       3229.70       2949.02       115.56 o                         
   8   0   6        263.64        224.64        24.96 o                         
   9   0   6       2820.96       2832.54       119.26 o                         
  10   0   6       1895.77       1786.05        82.28 o                         
  11   0   6        435.87        340.20        36.98 o                         
  12   0   6        455.75        440.04        47.15 o                         
 -13   1   6        130.20        146.06        29.58 o                         
 -12   1   6        204.54        217.25        31.43 o                         
 -11   1   6        215.76        246.83        26.81 o                         
 -10   1   6        704.26        884.71        42.53 o                         
  -9   1   6         17.97         23.11        24.96 o                         
  -8   1   6         78.16         72.11        18.49 o                         
  -7   1   6       1410.94       1355.26        37.90 o                         
  -6   1   6        328.41        284.73        15.72 o                         
  -5   1   6      10845.52       9602.36       189.51 o                         
  -4   1   6       3459.46       3059.04        64.71 o                         
  -3   1   6       1323.19       1438.46        29.58 o                         
  -2   1   6       8324.69      10022.98       176.57 o                         
  -1   1   6        331.21        321.71         6.47 o                         
   0   1   6      11040.38      11133.26       182.12 o                         
   1   1   6        644.78        667.46        15.72 o                         
   2   1   6      10436.12       7750.67       202.46 o                         
   3   1   6       3934.05       4221.08       117.41 o                         
   4   1   6      15807.90      13032.10       318.01 o                         
   5   1   6        152.69         92.45        12.94 o                         
   6   1   6       2949.37       2423.01        73.03 o                         
   7   1   6        745.66        710.91        30.51 o                         
   8   1   6        675.74        629.56        27.73 o                         
   9   1   6        251.68        237.59        24.96 o                         
  10   1   6          6.60        -21.26        21.26 o                         
  11   1   6          2.32          3.70        23.11 o                         
  12   1   6        257.25        167.33        23.11 o                         
 -13   2   6         78.89         79.50        42.53 o                         
 -12   2   6         18.94         15.72        24.04 o                         
 -11   2   6          1.82         -2.77        22.19 o                         
 -10   2   6         25.12         32.36        21.26 o                         
  -9   2   6          0.93         32.36        26.81 o                         
  -8   2   6       1616.36       1776.81        51.77 o                         
  -7   2   6        121.10        128.50        18.49 o                         
  -6   2   6       2777.31       2856.58        73.96 o                         
  -5   2   6       1016.76       1020.60        26.81 o                         
  -4   2   6       1539.55       1819.34        34.20 o                         
  -3   2   6       1085.61       1072.37        26.81 o                         
  -2   2   6         64.96         21.26         5.55 o                         
  -1   2   6        270.86        303.22         6.47 o                         
   0   2   6        404.25        465.00        10.17 o                         
   1   2   6        617.52        509.38        12.94 o                         
   2   2   6          7.27         43.45         5.55 o                         
   3   2   6       2535.52       2522.85        61.94 o                         
   4   2   6       2320.35       2408.22        71.18 o                         
   5   2   6        384.96        264.40        18.49 o                         
   6   2   6          8.21         -8.32        14.79 o                         
   7   2   6        118.03        103.54        13.87 o                         
   8   2   6        609.69        552.83        27.73 o                         
   9   2   6        976.09       1011.36        55.47 o                         
  10   2   6        730.44        748.81        40.68 o                         
  11   2   6         13.60         -5.55        22.19 o                         
  12   2   6         21.60         28.66        25.88 o                         
 -13   3   6        625.20        599.05        49.92 o                         
 -12   3   6        363.32        345.75        41.60 o                         
 -11   3   6        294.78        263.47        27.73 o                         
 -10   3   6        395.54        469.63        30.51 o                         
  -9   3   6       1459.81       1562.34        49.92 o                         
  -8   3   6        616.62        655.44        30.51 o                         
  -7   3   6       3098.31       2911.12        76.73 o                         
  -6   3   6         14.70          3.70        11.09 o                         
  -5   3   6       8236.37       7295.83       143.29 o                         
  -4   3   6       6060.39       5417.33       107.24 o                         
  -3   3   6        811.87        813.52        18.49 o                         
  -2   3   6       5540.18       5360.94        93.37 o                         
  -1   3   6        105.87        139.59         5.55 o                         
   0   3   6       2002.18       2068.01        36.05 o                         
   1   3   6        295.58        320.79         9.24 o                         
   2   3   6       1374.16       1454.17        29.58 o                         
   3   3   6       5566.99       5076.20       113.71 o                         
   4   3   6       9474.33       9382.33       239.43 o                         
   5   3   6       1007.48       1015.98        35.13 o                         
   6   3   6       4690.63       4442.95       122.95 o                         
   7   3   6       3824.24       3621.11       101.69 o                         
   8   3   6        176.68        192.29        19.41 o                         
   9   3   6          8.68        -12.94        20.34 o                         
  10   3   6         14.05         -0.92        16.64 o                         
  12   3   6         12.60        -11.09        33.28 o                         
 -12   4   6        265.24        247.76        28.66 o                         
 -11   4   6          6.99         -5.55        22.19 o                         
 -10   4   6       1610.39       1950.61        64.71 o                         
  -9   4   6        116.77        102.61        19.41 o                         
  -8   4   6       6671.86       6722.67       170.10 o                         
  -7   4   6       5946.81       5516.25       136.82 o                         
  -6   4   6       1986.60       1801.77        41.60 o                         
  -5   4   6       1051.78        951.27        24.04 o                         
  -4   4   6       3277.35       3014.66        66.56 o                         
  -3   4   6       3026.03       3126.52        49.92 o                         
  -2   4   6       2892.54       3032.23        48.07 o                         
  -1   4   6      11022.38      10301.25       155.31 o                         
   0   4   6       1241.65       1192.55        23.11 o                         
   1   4   6      16053.68      16146.60       276.41 o                         
   2   4   6        708.82        750.66        18.49 o                         
   3   4   6       8340.50       8017.83       142.37 o                         
   4   4   6         11.21         20.34         8.32 o                         
   5   4   6       2567.03       2485.87        71.18 o                         
   6   4   6        202.17        221.87        16.64 o                         
   7   4   6       2882.36       2692.02        74.88 o                         
   8   4   6         11.26          0.00        17.56 o                         
   9   4   6       1534.02       1443.08        49.92 o                         
  10   4   6        937.13        911.52        40.68 o                         
  11   4   6         79.79         49.00        21.26 o                         
  12   4   6        310.59        298.60        41.60 o                         
 -12   5   6        170.39        166.40        31.43 o                         
 -11   5   6        601.29        659.14        38.83 o                         
 -10   5   6        146.66        156.23        24.04 o                         
  -9   5   6       2932.52       3316.96        94.29 o                         
  -8   5   6        987.70       1105.65        38.83 o                         
  -7   5   6        383.13        453.91        22.19 o                         
  -6   5   6        471.88        489.96        21.26 o                         
  -5   5   6        219.19        184.89         8.32 o                         
  -4   5   6         84.31         56.39         5.55 o                         
  -3   5   6       2710.29       2713.29        76.73 o                         
  -2   5   6        201.58        293.05        12.02 o                         
  -1   5   6       6513.70       7007.40       125.73 o                         
   0   5   6       2753.00       2435.03        38.83 o                         
   1   5   6         10.66         12.94         6.47 o                         
   2   5   6       7478.72       7258.85       113.71 o                         
   3   5   6        858.07        736.79        20.34 o                         
   4   5   6          7.15         23.11        12.02 o                         
   5   5   6        297.62        304.15        17.56 o                         
   6   5   6        304.34        330.96        20.34 o                         
   7   5   6       1033.02        956.82        33.28 o                         
   8   5   6       1095.77       1056.66        39.75 o                         
   9   5   6         21.83          4.62        19.41 o                         
  10   5   6        843.49        761.75        32.36 o                         
  11   5   6        751.99        660.06        36.98 o                         
  12   5   6          6.13        -17.56        36.05 o                         
 -11   6   6         76.86        103.54        42.53 o                         
 -10   6   6        566.07        630.48        49.92 o                         
  -9   6   6         92.40         65.64        19.41 o                         
  -8   6   6        461.05        485.34        25.88 o                         
  -7   6   6         34.76         55.47        14.79 o                         
  -6   6   6          5.32         25.88        13.87 o                         
  -5   6   6        800.02        780.24        21.26 o                         
  -4   6   6       1216.80       1178.69        29.58 o                         
  -3   6   6       2235.19       2296.36        71.18 o                         
  -2   6   6       3627.75       3820.79       106.31 o                         
  -1   6   6        100.67        116.48        11.09 o                         
   0   6   6       2893.01       3095.09        65.64 o                         
   1   6   6       7915.80       7415.09       117.41 o                         
   2   6   6       2019.25       2021.79        42.53 o                         
   3   6   6        114.40        102.61         8.32 o                         
   4   6   6        615.65        597.20        24.96 o                         
   5   6   6        284.73        260.70        16.64 o                         
   6   6   6        394.20        405.84        21.26 o                         
   7   6   6        442.24        462.23        25.88 o                         
   8   6   6        104.69         95.22        23.11 o                         
   9   6   6        617.45        667.46        30.51 o                         
  10   6   6        106.30         52.69        27.73 o                         
  11   6   6        108.63         96.14        24.04 o                         
 -11   7   6        571.78        684.10        57.32 o                         
 -10   7   6        215.20        183.04        36.05 o                         
  -9   7   6       1838.31       2031.96        92.45 o                         
  -8   7   6        568.65        643.42        44.37 o                         
  -7   7   6       1509.70       1564.18        85.05 o                         
  -6   7   6        286.24        337.43        15.72 o                         
  -5   7   6       2774.33       2895.41        64.71 o                         
  -4   7   6       1609.01       1605.79        51.77 o                         
  -3   7   6       1473.43       1615.95        51.77 o                         
  -2   7   6       1888.68       1954.31        61.01 o                         
  -1   7   6        261.55        269.94        23.11 o                         
   0   7   6       2148.77       2207.61        58.24 o                         
   1   7   6        879.46        872.69        21.26 o                         
   2   7   6       4014.34       3937.27        73.96 o                         
   3   7   6        364.86        332.81        12.02 o                         
   4   7   6       2277.05       2258.45        54.54 o                         
   5   7   6        104.64         79.50        13.87 o                         
   6   7   6        580.81        628.63        25.88 o                         
   7   7   6         27.82         24.04        16.64 o                         
   8   7   6        512.71        549.13        27.73 o                         
   9   7   6        295.60        207.08        21.26 o                         
  10   7   6         10.46          2.77        21.26 o                         
  11   7   6         40.85         36.05        27.73 o                         
 -10   8   6         82.47         45.30        24.04 o                         
  -9   8   6          8.75         -8.32        26.81 o                         
  -8   8   6        266.39        318.01        29.58 o                         
  -7   8   6        381.22        411.38        26.81 o                         
  -6   8   6       6801.69       6859.49       193.21 o                         
  -5   8   6        660.72        637.88        31.43 o                         
  -4   8   6       7243.99       7031.44       186.74 o                         
  -3   8   6      10938.45      10908.62       281.96 o                         
  -2   8   6        439.62        729.40        49.92 o                         
  -1   8   6        282.28        329.11        30.51 o                         
   0   8   6        395.53        436.34        24.04 o                         
   1   8   6         18.36         23.11         6.47 o                         
   2   8   6       3950.16       3766.25        73.03 o                         
   3   8   6       1520.06       1495.77        36.98 o                         
   4   8   6       2283.59       2533.02        61.01 o                         
   5   8   6       4263.83       4464.21        99.84 o                         
   6   8   6        666.82        758.06        29.58 o                         
   7   8   6       1727.18       1715.80        54.54 o                         
   8   8   6       1754.29       1792.53        58.24 o                         
   9   8   6        637.40        581.48        30.51 o                         
  10   8   6         38.68         69.33        38.83 o                         
 -10   9   6        146.17        194.14        36.98 o                         
  -9   9   6        992.24       1158.35        49.92 o                         
  -8   9   6        358.93        406.76        32.36 o                         
  -7   9   6        249.79        274.56        25.88 o                         
  -6   9   6        414.92        481.64        32.36 o                         
  -5   9   6        716.96        788.56        36.05 o                         
  -4   9   6       1003.79        971.61        36.98 o                         
  -3   9   6        203.55        364.24        36.98 o                         
  -2   9   6        397.27        478.87        33.28 o                         
  -1   9   6       5410.55       5184.37       186.74 o                         
   0   9   6       2935.95       2883.39       110.01 o                         
   1   9   6        295.53        322.64        21.26 o                         
   2   9   6       1424.03       1396.86        36.05 o                         
   3   9   6       1951.39       1783.28        42.53 o                         
   4   9   6        142.68        109.09        12.02 o                         
   5   9   6         10.74          7.40        14.79 o                         
   6   9   6         80.31         75.81        12.94 o                         
   7   9   6        223.90        180.27        16.64 o                         
   8   9   6        247.94        249.60        32.36 o                         
   9   9   6          7.67         33.28        36.05 o                         
  10   9   6        193.18        130.35        41.60 o                         
  -9  10   6          0.58          5.55        22.19 o                         
  -8  10   6        121.84        102.61        24.04 o                         
  -7  10   6         50.26         31.43        22.19 o                         
  -6  10   6        394.06        415.08        30.51 o                         
  -5  10   6        359.85        355.92        24.04 o                         
  -4  10   6        625.32        603.67        29.58 o                         
  -3  10   6        808.59        906.89        46.22 o                         
  -2  10   6        204.03        220.02        26.81 o                         
  -1  10   6        266.79        328.18        25.88 o                         
   0  10   6          0.70        594.43        58.24 o                         
   1  10   6        255.42        270.87        19.41 o                         
   2  10   6        636.40        757.13        36.05 o                         
   3  10   6        466.77        386.42        24.96 o                         
   4  10   6        142.00        144.22        16.64 o                         
   5  10   6        583.04        578.71        53.62 o                         
   6  10   6          1.66        -12.94        18.49 o                         
   7  10   6         16.21         -4.62        24.96 o                         
   8  10   6         64.51         72.11        24.96 o                         
  -9  11   6       1680.46       1713.95        90.60 o                         
  -8  11   6        743.56        675.78        39.75 o                         
  -7  11   6        735.80        679.48        37.90 o                         
  -6  11   6       1083.97       1071.45        38.83 o                         
  -5  11   6         54.47         90.60        23.11 o                         
  -4  11   6        115.30        118.33        21.26 o                         
  -3  11   6        678.61        823.69        43.45 o                         
  -2  11   6         44.46         19.41        17.56 o                         
  -1  11   6       2930.76       2781.70       106.31 o                         
   0  11   6       5318.98       5164.03       190.44 o                         
   3  11   6       1323.44       1385.76        78.58 o                         
   4  11   6        327.16        301.37        41.60 o                         
   5  11   6          3.11         -5.55        24.04 o                         
   6  11   6         87.28         61.94        40.68 o                         
   7  11   6        195.93        182.12        48.07 o                         
  -7  12   6         49.67         60.09        30.51 o                         
  -6  12   6       1006.71        998.42        40.68 o                         
  -5  12   6        446.66        457.61        26.81 o                         
   4  12   6         17.67         11.09        49.00 o                         
   5  12   6       2216.52       2427.63       107.24 o                         
   6  12   6        564.31        457.61        52.69 o                         
   4  13   6        652.76        548.20        39.75 o                         
 -13   1   7        250.37        276.41        32.36 o                         
 -12   1   7         87.98         98.92        25.88 o                         
 -11   1   7       1329.51       1543.85        52.69 o                         
 -10   1   7       2848.27       3242.08        89.67 o                         
  -9   1   7        152.62        117.41        22.19 o                         
  -8   1   7       4733.05       4830.30       122.03 o                         
  -7   1   7       3866.57       3463.95        89.67 o                         
  -6   1   7        152.60        127.58        14.79 o                         
  -5   1   7       1016.73       1010.43        26.81 o                         
  -4   1   7       5556.06       5514.40       109.09 o                         
  -3   1   7        315.53        316.17        11.09 o                         
  -2   1   7       9202.40       9519.15       161.78 o                         
  -1   1   7       1968.28       1936.74        36.98 o                         
   0   1   7       5680.53       5557.85        94.29 o                         
   1   1   7       2633.08       2458.14        47.15 o                         
   2   1   7       6395.34       6234.55       112.78 o                         
   3   1   7       4574.24       4437.40        97.99 o                         
   4   1   7          3.85         -6.47         8.32 o                         
   5   1   7          9.30         -4.62        12.02 o                         
   6   1   7        109.79        103.54        18.49 o                         
   7   1   7         66.43         55.47        18.49 o                         
   8   1   7       2007.67       1830.43        73.96 o                         
   9   1   7       3139.39       2949.02        81.35 o                         
  10   1   7        161.73        153.46        23.11 o                         
  11   1   7        267.69        211.70        25.88 o                         
 -13   2   7       1028.27       1007.66        64.71 o                         
 -12   2   7          9.45         -8.32        24.04 o                         
 -11   2   7        881.10       1019.68        42.53 o                         
 -10   2   7        299.18        337.43        25.88 o                         
  -9   2   7        150.77        210.78        24.96 o                         
  -8   2   7        111.53        189.51        22.19 o                         
  -7   2   7       3607.81       3424.20        90.60 o                         
  -6   2   7         23.03         14.79        12.94 o                         
  -5   2   7      14504.24      13621.91       262.55 o                         
  -4   2   7       1287.32       1000.26        27.73 o                         
  -3   2   7      12393.81      13400.96       225.57 o                         
  -2   2   7      17069.48      18186.88       295.83 o                         
  -1   2   7        112.00        108.16         4.62 o                         
   0   2   7       2091.78       1825.81        38.83 o                         
   1   2   7         77.37        105.39         5.55 o                         
   2   2   7        194.12        168.25         8.32 o                         
   3   2   7       1616.70       1159.27        31.43 o                         
   5   2   7          7.98         -0.92        12.02 o                         
   6   2   7       6085.78       5607.77       159.93 o                         
   7   2   7        104.50         83.20        18.49 o                         
   8   2   7       1614.28       1510.57        49.00 o                         
   9   2   7        399.26        441.89        27.73 o                         
  10   2   7          3.59        -20.34        20.34 o                         
  11   2   7          0.04        -10.17        23.11 o                         
 -13   3   7        234.31        296.75        49.00 o                         
 -12   3   7         23.72         48.07        27.73 o                         
 -11   3   7          0.86        -11.09        20.34 o                         
 -10   3   7        313.36        348.52        25.88 o                         
  -9   3   7         49.69         30.51        23.11 o                         
  -8   3   7         92.44         70.26        17.56 o                         
  -7   3   7       1363.09       1336.77        43.45 o                         
  -6   3   7       1542.99       1468.04        42.53 o                         
  -5   3   7        152.29        134.05         9.24 o                         
  -4   3   7       2357.80       2209.46        51.77 o                         
  -3   3   7       4027.76       4310.75        79.50 o                         
  -2   3   7       1352.79       1625.20        27.73 o                         
  -1   3   7        742.60        692.42        12.94 o                         
   0   3   7        485.53        495.51        10.17 o                         
   1   3   7       5278.94       4650.03        94.29 o                         
   2   3   7       1977.36       2655.97        61.01 o                         
   3   3   7        460.76        411.38        16.64 o                         
   4   3   7       1256.91       1294.24        40.68 o                         
   5   3   7       3355.09       3091.39        86.90 o                         
   6   3   7        175.53        169.18        17.56 o                         
   7   3   7       6218.62       5880.48       155.31 o                         
   8   3   7        871.60        904.12        35.13 o                         
   9   3   7        167.77        144.22        23.11 o                         
  10   3   7         66.10         24.96        21.26 o                         
  11   3   7        109.02         52.69        21.26 o                         
 -12   4   7        138.02        135.90        23.11 o                         
 -11   4   7        116.51        167.33        33.28 o                         
 -10   4   7        488.52        601.82        31.43 o                         
  -9   4   7        454.78        579.64        28.66 o                         
  -8   4   7       1934.12       1899.76        56.39 o                         
  -7   4   7       1049.73       1089.94        38.83 o                         
  -6   4   7       4165.26       3884.58        85.05 o                         
  -5   4   7       5140.30       4589.01        97.07 o                         
  -4   4   7       2314.11       2186.35        48.07 o                         
  -3   4   7       1766.41       1839.67        42.53 o                         
  -2   4   7       3798.50       3335.45        49.00 o                         
  -1   4   7        664.92        532.49        13.87 o                         
   0   4   7       9200.01       9677.24       135.90 o                         
   1   4   7         14.83         11.09         5.55 o                         
   2   4   7       3014.45       3264.26        64.71 o                         
   3   4   7       4826.48       5181.59       116.48 o                         
   4   4   7        246.04        244.98        16.64 o                         
   5   4   7        689.88        708.14        27.73 o                         
   6   4   7       2153.46       2139.20        62.86 o                         
   7   4   7       1098.78       1143.56        57.32 o                         
   8   4   7          4.77          0.00        19.41 o                         
   9   4   7         18.54         11.09        19.41 o                         
  10   4   7        322.83        307.84        27.73 o                         
  11   4   7        162.89         87.82        24.04 o                         
 -12   5   7         41.42         82.28        40.68 o                         
 -11   5   7        673.58        737.72        60.09 o                         
 -10   5   7       1386.90       1600.24        53.62 o                         
  -9   5   7         56.99         48.07        18.49 o                         
  -8   5   7       3114.36       3414.95        94.29 o                         
  -7   5   7       4350.70       4305.21       110.01 o                         
  -6   5   7       2498.79       2387.88        52.69 o                         
  -5   5   7       1629.38       1479.13        33.28 o                         
  -4   5   7        625.45        627.71        15.72 o                         
  -3   5   7         81.28        102.61         4.62 o                         
  -2   5   7       3004.52       3008.19        65.64 o                         
  -1   5   7       1064.00       1137.08        26.81 o                         
   0   5   7       6071.35       6219.76        89.67 o                         
   1   5   7       9397.03       8432.92       147.91 o                         
   2   5   7          4.88         -0.92         7.40 o                         
   3   5   7       4934.12       4922.74       105.39 o                         
   4   5   7        129.70        131.27        12.94 o                         
   5   5   7        557.51        528.79        19.41 o                         
   6   5   7        242.17        291.20        18.49 o                         
   7   5   7        619.72        582.41        26.81 o                         
   8   5   7        158.03        107.24        19.41 o                         
   9   5   7       1440.75       1427.36        49.92 o                         
  10   5   7        117.28        122.95        23.11 o                         
  11   5   7        226.54        174.72        25.88 o                         
 -11   6   7        458.40        446.51        40.68 o                         
 -10   6   7          7.56         61.94        34.20 o                         
  -9   6   7       1047.30       1158.35        62.86 o                         
  -8   6   7        195.52        276.41        26.81 o                         
  -7   6   7        407.42        428.02        20.34 o                         
  -6   6   7        793.93        773.77        26.81 o                         
  -5   6   7        931.45        928.16        24.96 o                         
  -4   6   7         69.08         29.58         5.55 o                         
  -3   6   7       6914.41       6638.54       171.02 o                         
  -2   6   7       2033.19       2376.78        73.03 o                         
  -1   6   7       8456.27       9103.15       317.09 o                         
   0   6   7       5022.33       4940.31        98.92 o                         
   1   6   7       1851.32       1855.39        38.83 o                         
   2   6   7       8681.11       8659.41       154.38 o                         
   3   6   7        134.63        170.10        12.94 o                         
   4   6   7       1245.40       1294.24        41.60 o                         
   5   6   7         39.10         42.53        14.79 o                         
   6   6   7        805.00        847.73        33.28 o                         
   7   6   7          1.30         22.19        18.49 o                         
   8   6   7       1075.71       1157.42        42.53 o                         
   9   6   7         24.26         37.90        19.41 o                         
  10   6   7        499.79        475.17        28.66 o                         
  11   6   7         64.39        103.54        37.90 o                         
 -10   7   7         73.26         99.84        34.20 o                         
  -9   7   7         70.68         59.17        24.04 o                         
  -8   7   7          2.23         -4.62        21.26 o                         
  -7   7   7       1250.10       1317.35        50.85 o                         
  -6   7   7       3967.95       3899.37       109.09 o                         
  -5   7   7        100.66         92.45         9.24 o                         
  -4   7   7       5533.16       5713.16       152.54 o                         
  -3   7   7       4993.35       5342.45       150.69 o                         
  -2   7   7         23.09         46.22        21.26 o                         
  -1   7   7        648.24        656.37        36.98 o                         
   0   7   7        345.24        358.69        10.17 o                         
   1   7   7        960.21        931.85        21.26 o                         
   2   7   7        894.65        839.41        20.34 o                         
   3   7   7       1270.26       1188.85        27.73 o                         
   4   7   7       2192.75       2165.08        54.54 o                         
   5   7   7       5027.24       5485.74       139.59 o                         
   6   7   7        216.98        183.97        16.64 o                         
   7   7   7       1126.46       1124.14        39.75 o                         
   8   7   7        779.78        820.00        35.13 o                         
   9   7   7         51.84         52.69        18.49 o                         
  10   7   7          2.91          7.40        21.26 o                         
  11   7   7          0.18          4.62        32.36 o                         
 -10   8   7        144.95        132.20        35.13 o                         
  -9   8   7         34.57         48.07        26.81 o                         
  -8   8   7          2.10        -15.72        24.04 o                         
  -7   8   7         38.73         55.47        22.19 o                         
  -6   8   7        174.50        229.27        26.81 o                         
  -5   8   7       2039.97       1931.19        62.86 o                         
  -2   8   7       1086.06       1235.08        57.32 o                         
  -1   8   7        955.28        893.03        40.68 o                         
   0   8   7         11.92          1.85        16.64 o                         
   1   8   7        283.45        244.98        10.17 o                         
   2   8   7         16.64         19.41        11.09 o                         
   3   8   7       1507.72       1541.07        38.83 o                         
   4   8   7       4788.98       4540.02       103.54 o                         
   5   8   7        232.01        203.38        15.72 o                         
   6   8   7        509.83        545.43        24.04 o                         
   7   8   7        177.85        168.25        17.56 o                         
   8   8   7          3.92         -3.70        16.64 o                         
   9   8   7         11.55          3.70        19.41 o                         
  10   8   7         49.92         50.85        41.60 o                         
 -10   9   7        184.92        200.61        26.81 o                         
  -9   9   7          3.14         -3.70        19.41 o                         
  -8   9   7        256.74        237.59        53.62 o                         
  -7   9   7        438.54        457.61        26.81 o                         
  -6   9   7       3428.70       3740.36       118.33 o                         
  -5   9   7        560.38        624.01        94.29 o                         
  -4   9   7       1757.87       2053.22        69.33 o                         
  -3   9   7       2400.18       2582.94        81.35 o                         
  -2   9   7        183.86        207.08        24.04 o                         
  -1   9   7        188.34        355.92        43.45 o                         
   0   9   7       1046.00       1066.83        44.37 o                         
   1   9   7        429.49        447.44        25.88 o                         
   2   9   7        112.36        110.01        10.17 o                         
   3   9   7        427.81        421.55        17.56 o                         
   4   9   7        142.26        167.33        12.94 o                         
   5   9   7       2587.17       2703.12        61.01 o                         
   6   9   7         23.77         25.88        12.02 o                         
   7   9   7       1364.81       1404.25        42.53 o                         
   8   9   7        212.63        153.46        26.81 o                         
   9   9   7          3.52         43.45        35.13 o                         
  10   9   7         15.58         41.60        38.83 o                         
  -9  10   7       1385.34       1442.16        82.28 o                         
  -8  10   7        273.97        271.79        24.96 o                         
  -7  10   7       1529.63       1511.49        53.62 o                         
  -6  10   7       1188.35       1162.97        63.79 o                         
  -5  10   7        215.77        174.72        21.26 o                         
  -4  10   7         36.11         55.47        21.26 o                         
  -3  10   7       2304.02       2367.54        91.52 o                         
  -2  10   7        287.56        300.45        25.88 o                         
  -1  10   7       8142.74       7708.14       269.94 o                         
   0  10   7       4144.92       4097.20       154.38 o                         
   1  10   7        888.23        893.95        41.60 o                         
   2  10   7       5664.25       5845.35       144.22 o                         
   3  10   7         16.82         24.96        19.41 o                         
   4  10   7        639.61        645.27        29.58 o                         
   5  10   7          0.21        -19.41        35.13 o                         
   6  10   7         10.30         -1.85        36.98 o                         
   7  10   7        419.77        403.99        51.77 o                         
   8  10   7       1112.74       1115.82        72.11 o                         
  -9  11   7          0.77        -16.64        33.28 o                         
  -8  11   7          0.85        -22.19        27.73 o                         
  -7  11   7         20.73          4.62        18.49 o                         
  -6  11   7        527.69        487.19        34.20 o                         
  -5  11   7          7.29         -2.77        17.56 o                         
  -4  11   7        412.71        413.23        32.36 o                         
  -3  11   7        175.74        133.12        24.96 o                         
  -2  11   7         56.90         56.39        18.49 o                         
  -1  11   7        163.32        224.64        27.73 o                         
   0  11   7        126.41        299.52        34.20 o                         
   1  11   7         35.46         46.22        14.79 o                         
   3  11   7        153.76        119.26        39.75 o                         
   4  11   7        379.23        313.39        36.05 o                         
   5  11   7        135.33         92.45        30.51 o                         
   6  11   7          2.53         51.77        43.45 o                         
   7  11   7         30.04        -24.96        46.22 o                         
  -8  12   7        160.34        139.59        27.73 o                         
  -7  12   7         13.08        -21.26        28.66 o                         
  -6  12   7        265.62        259.77        24.04 o                         
  -5  12   7         39.32          1.85        24.04 o                         
  -4  12   7          0.51        -23.11        24.96 o                         
  -3  12   7         56.44          3.70        39.75 o                         
   4  12   7         19.19         14.79        26.81 o                         
   5  12   7          0.08          0.00        37.90 o                         
   4  13   7        342.92        252.38        34.20 o                         
 -13   0   8         43.74         54.54        27.73 o                         
 -12   0   8          3.17          7.40        32.36 o                         
 -11   0   8       2095.65       2547.81       109.09 o                         
 -10   0   8       1762.72       1994.98        86.90 o                         
  -9   0   8       1932.63       1916.40        83.20 o                         
  -8   0   8      10275.81      10386.30       359.61 o                         
  -7   0   8       1174.46       1071.45        46.22 o                         
  -6   0   8        907.41        723.85        35.13 o                         
  -5   0   8       1995.41       1821.18        66.56 o                         
  -4   0   8        553.32        701.66        24.04 o                         
  -3   0   8       3523.63       3815.24        99.84 o                         
  -2   0   8       4446.11       5174.20       130.35 o                         
  -1   0   8        193.13        183.97        10.17 o                         
   0   0   8      41330.87      39729.55       886.56 o                         
   1   0   8       9109.11       8924.73       213.55 o                         
   4   0   8       1852.94       1883.12        84.13 o                         
   5   0   8       2287.88       2265.85        92.45 o                         
   6   0   8         38.99         24.04        21.26 o                         
   7   0   8        303.68        334.65        32.36 o                         
   8   0   8       1589.98       1516.11        66.56 o                         
   9   0   8       4191.61       4344.03       175.65 o                         
  10   0   8          0.88         28.66        31.43 o                         
  11   0   8       1104.70       1335.84        86.90 o                         
 -13   1   8        613.29        624.01        37.90 o                         
 -12   1   8         64.80         87.82        23.11 o                         
 -11   1   8         53.59         86.90        27.73 o                         
 -10   1   8         34.11         53.62        25.88 o                         
  -9   1   8         17.49         86.90        20.34 o                         
  -8   1   8        231.91        281.04        23.11 o                         
  -7   1   8        151.00        114.63        13.87 o                         
  -6   1   8        713.65        584.26        23.11 o                         
  -5   1   8       5108.64       4947.71       103.54 o                         
  -4   1   8         24.70         12.02         7.40 o                         
  -3   1   8      15127.42      16955.50       288.43 o                         
  -2   1   8       4596.50       5349.84        85.05 o                         
  -1   1   8       5366.23       5513.47        97.07 o                         
   0   1   8       1702.37       1752.77        33.28 o                         
   1   1   8       1922.34       1903.46        36.98 o                         
   2   1   8       2217.29       1911.78        39.75 o                         
   3   1   8       5675.24       4976.36       135.90 o                         
   4   1   8       4285.74       3988.12       106.31 o                         
   5   1   8       1324.58       1208.27        42.53 o                         
   6   1   8       4059.80       3883.65       112.78 o                         
   7   1   8        541.22        528.79        27.73 o                         
   8   1   8       1510.55       1486.53        49.00 o                         
   9   1   8         99.12        117.41        24.96 o                         
  10   1   8         22.16         -2.77        17.56 o                         
  11   1   8          3.64         25.88        21.26 o                         
 -13   2   8        170.64        183.04        41.60 o                         
 -12   2   8        413.79        380.88        28.66 o                         
 -11   2   8         35.27         66.56        22.19 o                         
 -10   2   8         89.90        116.48        24.96 o                         
  -9   2   8        689.92        733.10        34.20 o                         
  -8   2   8       2781.74       2568.15        73.96 o                         
  -7   2   8       5195.55       5035.53       133.12 o                         
  -6   2   8         14.13         29.58        12.94 o                         
  -5   2   8        288.51        297.68        15.72 o                         
  -4   2   8       2509.75       2590.33        59.17 o                         
  -3   2   8       3576.07       4014.00        74.88 o                         
  -2   2   8       4524.59       5159.41        92.45 o                         
  -1   2   8        646.25        709.06        13.87 o                         
   0   2   8       3151.83       3271.66        57.32 o                         
   1   2   8         51.27         38.83         5.55 o                         
   2   2   8       1418.95       1411.65        28.66 o                         
   3   2   8      14490.72      14403.07       376.25 o                         
   4   2   8       3180.81       3004.49        85.97 o                         
   5   2   8          2.18        -12.94        12.94 o                         
   6   2   8          3.93         11.09        14.79 o                         
   7   2   8        294.71        287.51        21.26 o                         
   8   2   8       1682.27       1650.16        55.47 o                         
   9   2   8       1347.89       1367.27        47.15 o                         
  10   2   8         16.30         28.66        21.26 o                         
  11   2   8        300.14        225.57        25.88 o                         
 -13   3   8        798.02        766.38        53.62 o                         
 -12   3   8         16.55         35.13        25.88 o                         
 -11   3   8        504.60        561.15        31.43 o                         
 -10   3   8        191.72        234.81        23.11 o                         
  -9   3   8         47.76         74.88        16.64 o                         
  -8   3   8         80.33         43.45        16.64 o                         
  -7   3   8        451.12        394.74        20.34 o                         
  -6   3   8       4293.00       4186.88       109.09 o                         
  -5   3   8      11123.07      10848.53       213.55 o                         
  -4   3   8        467.98        424.33        13.87 o                         
  -3   3   8      26704.48      28416.95       456.68 o                         
  -2   3   8      19917.78      21074.89       306.92 o                         
  -1   3   8        490.79        606.45        12.94 o                         
   0   3   8       1286.89       1309.96        22.19 o                         
   1   3   8       2677.48       2912.97        57.32 o                         
   2   3   8        326.70        316.17        10.17 o                         
   3   3   8       6888.45       7342.05       197.83 o                         
   4   3   8       1207.64       1155.57        42.53 o                         
   7   3   8       1094.18       1113.97        39.75 o                         
   8   3   8        786.14        812.60        35.13 o                         
   9   3   8        474.29        474.25        24.96 o                         
  10   3   8        217.09        220.02        24.04 o                         
  11   3   8        903.52        834.79        45.30 o                         
 -12   4   8         41.68         65.64        26.81 o                         
 -11   4   8        866.90       1053.88        52.69 o                         
 -10   4   8       1372.15       1586.37        54.54 o                         
  -9   4   8         76.39        102.61        21.26 o                         
  -8   4   8       1684.77       1750.00        58.24 o                         
  -6   4   8       3848.77       3576.73        76.73 o                         
  -5   4   8        438.20        422.48        13.87 o                         
  -4   4   8       3242.59       3122.82        58.24 o                         
  -3   4   8         23.33         21.26         5.55 o                         
  -2   4   8       7796.18       8203.65       124.80 o                         
  -1   4   8       2310.58       2507.13        37.90 o                         
   0   4   8       3780.34       3405.71        56.39 o                         
   1   4   8        608.83        477.02        12.02 o                         
   2   4   8       1934.32       2062.47        63.79 o                         
   3   4   8       3304.39       3301.24        80.43 o                         
   4   4   8        452.29        519.55        24.96 o                         
   5   4   8       1646.30       1664.03        52.69 o                         
   6   4   8        148.90        149.76        17.56 o                         
   7   4   8       1951.47       1873.88        58.24 o                         
   8   4   8         48.36         49.92        19.41 o                         
   9   4   8       1089.10       1143.56        41.60 o                         
  10   4   8        145.44        138.67        23.11 o                         
  11   4   8        129.32         99.84        24.04 o                         
 -11   5   8          1.06          2.77        30.51 o                         
 -10   5   8        786.77        883.78        36.98 o                         
  -9   5   8       1838.90       2043.98        63.79 o                         
  -8   5   8        609.55        643.42        30.51 o                         
  -7   5   8       1583.06       1780.51        49.92 o                         
  -6   5   8         50.63         36.98         7.40 o                         
  -5   5   8         58.39         80.43         7.40 o                         
  -4   5   8        205.32        207.08         7.40 o                         
  -3   5   8        337.17        293.98         9.24 o                         
  -2   5   8       1092.37       1135.24        24.04 o                         
  -1   5   8       5920.85       6354.73       100.77 o                         
   0   5   8         71.44        125.73         5.55 o                         
   1   5   8       6887.62       6297.42       133.12 o                         
   2   5   8       2858.13       2748.42        55.47 o                         
   3   5   8       1683.86       1760.17        44.37 o                         
   4   5   8        340.52        355.92        20.34 o                         
   5   5   8         51.29         61.94        12.94 o                         
   6   5   8        238.80        233.89        17.56 o                         
   7   5   8        263.36        237.59        20.34 o                         
   8   5   8        606.36        593.50        30.51 o                         
   9   5   8        224.48        215.40        22.19 o                         
  10   5   8       1120.66       1148.18        46.22 o                         
  11   5   8        222.35        191.36        24.96 o                         
 -11   6   8        542.43        597.20        51.77 o                         
 -10   6   8        161.71        153.46        28.66 o                         
  -9   6   8         58.09         48.07        34.20 o                         
  -8   6   8       1701.49       1811.02        55.47 o                         
  -7   6   8        213.53        201.53        15.72 o                         
  -6   6   8         10.18         13.87         9.24 o                         
  -5   6   8        426.03        430.80        14.79 o                         
  -4   6   8       1210.68       1184.23        27.73 o                         
  -3   6   8        647.54        660.06        28.66 o                         
  -2   6   8        427.00        427.10        25.88 o                         
  -1   6   8       3175.32       3471.34       134.97 o                         
   0   6   8       7710.12       7722.93       133.12 o                         
   1   6   8       3028.22       2943.48        67.49 o                         
   2   6   8         51.26         59.17         7.40 o                         
   3   6   8       1124.05       1097.33        25.88 o                         
   4   6   8       1174.63       1141.71        42.53 o                         
   5   6   8          8.94          7.40        13.87 o                         
   6   6   8          2.16         19.41        15.72 o                         
   7   6   8        103.08        116.48        15.72 o                         
   8   6   8        266.41        277.34        22.19 o                         
   9   6   8        179.33        179.35        23.11 o                         
  10   6   8        105.61        118.33        26.81 o                         
  11   6   8        541.04        485.34        38.83 o                         
 -10   7   8        238.52        232.04        35.13 o                         
  -9   7   8        513.91        605.52        46.22 o                         
  -8   7   8        128.28        110.01        36.05 o                         
  -7   7   8       2233.20       2361.07        81.35 o                         
  -6   7   8        554.83        574.09        30.51 o                         
  -5   7   8       2573.24       2606.97        78.58 o                         
  -3   7   8       2529.65       2948.10        93.37 o                         
  -2   7   8        450.08        452.06        26.81 o                         
  -1   7   8       4918.63       5215.80       193.21 o                         
   0   7   8       1846.65       1718.57        36.05 o                         
   1   7   8       1593.32       1531.83        36.05 o                         
   2   7   8        385.84        354.99        12.94 o                         
   3   7   8        423.95        461.31        16.64 o                         
   4   7   8       1240.46       1246.17        36.98 o                         
   5   7   8         49.89         17.56        15.72 o                         
   6   7   8        542.80        588.88        26.81 o                         
   7   7   8        127.48        123.88        16.64 o                         
   8   7   8        186.91        165.48        20.34 o                         
   9   7   8        172.70        145.14        23.11 o                         
  10   7   8        486.84        422.48        28.66 o                         
  11   7   8          7.56         -7.40        28.66 o                         
 -10   8   8        227.09        190.44        29.58 o                         
  -9   8   8          1.13         -6.47        17.56 o                         
  -8   8   8         44.28         30.51        24.96 o                         
  -7   8   8       1315.12       1493.00        53.62 o                         
  -6   8   8       4709.61       4856.18       144.22 o                         
  -5   8   8        271.42        276.41        26.81 o                         
  -4   8   8       8944.55       8687.14       229.27 o                         
  -3   8   8       2124.14       2062.47        68.41 o                         
  -2   8   8       3473.49       3524.04       138.67 o                         
  -1   8   8       2158.53       2214.08        81.35 o                         
   0   8   8        728.35        826.47        38.83 o                         
   1   8   8        132.25        114.63         8.32 o                         
   2   8   8       1968.46       2033.81        46.22 o                         
   3   8   8         12.49          0.00        10.17 o                         
   4   8   8       7968.18       7666.54       163.63 o                         
   5   8   8       3706.51       3795.83        84.13 o                         
   6   8   8        283.66        324.49        18.49 o                         
   7   8   8       1765.87       1802.70        58.24 o                         
   8   8   8        250.16        240.36        21.26 o                         
   9   8   8        215.91        230.19        23.11 o                         
  10   8   8         25.53          2.77        36.98 o                         
 -10   9   8         64.22         49.92        29.58 o                         
  -9   9   8        476.60        503.83        36.05 o                         
  -8   9   8          4.06          6.47        17.56 o                         
  -7   9   8        455.67        508.45        33.28 o                         
  -6   9   8        246.03        289.36        30.51 o                         
  -5   9   8        148.34        169.18        22.19 o                         
  -4   9   8          0.48         24.96        25.88 o                         
  -3   9   8         22.33         93.37        39.75 o                         
  -2   9   8        184.42        264.40        25.88 o                         
  -1   9   8       2453.48       2414.69        92.45 o                         
   0   9   8        233.74        232.04        20.34 o                         
   1   9   8       2142.71       2266.77        87.82 o                         
   2   9   8       1566.87       1569.73        49.00 o                         
   3   9   8        219.90        243.13        13.87 o                         
   4   9   8        151.86        108.16        13.87 o                         
   5   9   8          0.64         -9.24        12.94 o                         
   6   9   8          9.42          5.55        11.09 o                         
   7   9   8        218.35        236.66        18.49 o                         
   8   9   8        172.05        174.72        29.58 o                         
   9   9   8         48.83         16.64        42.53 o                         
  -9  10   8         34.48         -1.85        53.62 o                         
  -8  10   8        182.51        151.61        24.04 o                         
  -7  10   8          5.90        -10.17        24.04 o                         
  -6  10   8        498.21        475.17        26.81 o                         
  -5  10   8         20.07         38.83        20.34 o                         
  -4  10   8        671.66        658.21        36.05 o                         
  -3  10   8        658.12        727.55        42.53 o                         
  -2  10   8        448.62        413.23        30.51 o                         
  -1  10   8         62.74        190.44        44.37 o                         
   0  10   8          2.32         70.26        23.11 o                         
   1  10   8         27.49         53.62        19.41 o                         
   2  10   8        789.82        796.88        31.43 o                         
   3  10   8          5.14          6.47        16.64 o                         
   4  10   8        674.81        677.63        33.28 o                         
   5  10   8        234.79        210.78        17.56 o                         
   6  10   8          1.26         -2.77        36.05 o                         
   7  10   8        169.98        208.93        86.90 o                         
  -9  11   8       1633.93       1546.62        85.97 o                         
  -8  11   8        159.68        117.41        58.24 o                         
  -7  11   8       1448.91       1560.49        59.17 o                         
  -6  11   8        367.15        356.84        28.66 o                         
  -5  11   8        154.68        165.48        21.26 o                         
  -4  11   8         62.44         75.81        34.20 o                         
  -3  11   8        388.80        445.59        29.58 o                         
  -2  11   8        499.54        452.98        30.51 o                         
  -1  11   8       4424.11       4541.87       168.25 o                         
   0  11   8        506.26        516.77        33.28 o                         
   1  11   8       3227.71       3050.71       108.16 o                         
   2  11   8       4766.44       4124.94       141.44 o                         
   3  11   8        529.61        502.91        50.85 o                         
   4  11   8        195.56        217.25        30.51 o                         
   5  11   8        168.34        106.31        42.53 o                         
   6  11   8          2.26          6.47        43.45 o                         
  -8  12   8          3.32        110.94        55.47 o                         
  -7  12   8        655.46        688.72        49.92 o                         
  -6  12   8        702.89        636.95        33.28 o                         
  -5  12   8         62.24         51.77        23.11 o                         
  -4  12   8       2114.56       1993.13        79.50 o                         
  -3  12   8        836.54        890.25        47.15 o                         
  -2  12   8        513.96        568.54        71.18 o                         
   4  12   8        737.47        732.17        59.17 o                         
   5  12   8       1180.04       1048.34        69.33 o                         
   4  13   8        118.07         65.64        28.66 o                         
 -13   1   9         23.11          0.00        41.60 o                         
 -12   1   9        103.61         81.35        26.81 o                         
 -11   1   9       1733.69       2117.94        67.49 o                         
 -10   1   9        145.03        180.27        24.96 o                         
  -9   1   9       3812.98       3993.66       105.39 o                         
  -8   1   9       6715.94       6404.65       160.86 o                         
  -7   1   9        529.53        516.77        21.26 o                         
  -6   1   9       2294.41       2197.44        58.24 o                         
  -5   1   9       2091.91       1973.72        53.62 o                         
  -4   1   9        206.39        153.46        13.87 o                         
  -3   1   9       1571.96       1564.18        37.90 o                         
  -2   1   9       8706.13       9348.13       159.93 o                         
  -1   1   9        608.08        499.21        12.94 o                         
   0   1   9      18622.69      19234.30       313.39 o                         
   1   1   9       3165.68       3266.11        61.01 o                         
   2   1   9       4462.18       4017.70        75.81 o                         
   3   1   9       3495.54       3275.36        97.07 o                         
   4   1   9        916.64       1053.88        36.98 o                         
   5   1   9          4.97         -7.40        12.94 o                         
   6   1   9        366.96        364.24        23.11 o                         
   7   1   9          0.76         29.58        17.56 o                         
   8   1   9        248.12        302.30        23.11 o                         
   9   1   9       1080.43       1205.49        47.15 o                         
  10   1   9        160.19        160.86        24.04 o                         
  11   1   9        549.78        621.24        37.90 o                         
 -13   2   9       1165.66       1215.66        69.33 o                         
 -12   2   9        205.20        233.89        27.73 o                         
 -11   2   9       1079.50       1223.06        45.30 o                         
 -10   2   9          1.97          3.70        21.26 o                         
  -9   2   9        165.42        172.87        25.88 o                         
  -8   2   9        907.42        848.65        35.13 o                         
  -7   2   9        213.55        255.15        19.41 o                         
  -6   2   9       7383.69       7014.80       177.50 o                         
  -5   2   9      14195.14      13241.95       250.53 o                         
  -4   2   9        183.34        155.31        10.17 o                         
  -3   2   9      18811.70      20421.30       385.50 o                         
  -2   2   9       5340.46       5876.79        83.20 o                         
  -1   2   9       2529.58       2480.32        40.68 o                         
   0   2   9       2995.77       2956.42        47.15 o                         
   1   2   9       1871.47       2031.04        40.68 o                         
   2   2   9       1393.11       1493.93        36.05 o                         
   3   2   9       1306.08       1062.20        39.75 o                         
   4   2   9         58.09         65.64        12.02 o                         
   5   2   9       5297.76       4670.37       124.80 o                         
   6   2   9       4782.02       4525.23       126.65 o                         
   7   2   9         53.81         55.47        17.56 o                         
   8   2   9       1435.62       1568.81        51.77 o                         
   9   2   9        240.67        259.77        22.19 o                         
  10   2   9         22.08         15.72        20.34 o                         
  11   2   9         21.52         -8.32        22.19 o                         
 -13   3   9        525.31        524.17        48.07 o                         
 -12   3   9        286.36        281.04        24.96 o                         
 -11   3   9         91.73         93.37        22.19 o                         
 -10   3   9          9.73         -1.85        19.41 o                         
  -9   3   9        421.95        379.95        23.11 o                         
  -8   3   9        126.67        119.26        18.49 o                         
  -7   3   9       5579.27       5267.57       129.42 o                         
  -6   3   9       1679.70       1580.82        44.37 o                         
  -5   3   9       1614.89       1600.24        38.83 o                         
  -4   3   9       4781.99       5058.64       104.46 o                         
  -3   3   9        576.27        584.26        14.79 o                         
  -2   3   9        380.69        346.67         9.24 o                         
  -1   3   9        312.47        366.09         9.24 o                         
   0   3   9       3097.13       3309.56        48.07 o                         
   1   3   9       2392.83       2655.05        59.17 o                         
   2   3   9       7252.31       7417.86       177.50 o                         
   3   3   9        289.83        219.10        14.79 o                         
   4   3   9       1973.28       1982.04        66.56 o                         
   5   3   9       1751.89       1660.33        49.92 o                         
   6   3   9         37.42         30.51        15.72 o                         
   7   3   9        267.43        281.96        21.26 o                         
   8   3   9        308.15        270.87        23.11 o                         
   9   3   9        274.61        301.37        36.05 o                         
  10   3   9         18.67         20.34        22.19 o                         
  11   3   9         17.99         40.68        21.26 o                         
 -12   4   9          4.71         -0.92        38.83 o                         
 -11   4   9         93.98         96.14        21.26 o                         
 -10   4   9        807.40        991.94        38.83 o                         
  -9   4   9         25.91         39.75        18.49 o                         
  -8   4   9        236.94        272.72        22.19 o                         
  -7   4   9        222.89        274.56        19.41 o                         
  -6   4   9       6801.02       6034.87       119.26 o                         
  -5   4   9       4237.47       4219.23        85.05 o                         
  -4   4   9        313.60        318.01        12.94 o                         
  -3   4   9       3136.05       3123.75        57.32 o                         
  -2   4   9       5586.82       6059.83        96.14 o                         
  -1   4   9        710.85        688.72        15.72 o                         
   0   4   9         96.17        136.82         6.47 o                         
   1   4   9          6.79         16.64         4.62 o                         
   2   4   9       1463.57       1375.60        34.20 o                         
   3   4   9        885.24        779.32        26.81 o                         
   4   4   9        425.09        342.05        22.19 o                         
   5   4   9       1251.30       1233.23        42.53 o                         
   6   4   9       1522.05       1528.13        51.77 o                         
   7   4   9         25.08         26.81        17.56 o                         
   8   4   9        529.32        583.33        34.20 o                         
   9   4   9        590.09        697.04        33.28 o                         
  10   4   9        190.22        187.67        24.96 o                         
  11   4   9        215.66        213.55        27.73 o                         
 -11   5   9        898.56       1404.25       161.78 o                         
 -10   5   9        449.41        474.25        25.88 o                         
  -9   5   9       1118.19       1301.64        48.07 o                         
  -8   5   9       2330.90       2381.41        68.41 o                         
  -7   5   9         62.55         59.17        12.94 o                         
  -6   5   9       1608.46       1652.01        47.15 o                         
  -5   5   9       1946.76       1963.55        38.83 o                         
  -4   5   9        775.66        768.23        16.64 o                         
  -3   5   9        648.80        596.28        12.94 o                         
  -2   5   9       3030.32       3206.02        67.49 o                         
  -1   5   9         45.38         26.81         5.55 o                         
   0   5   9       7802.54       7570.40       119.26 o                         
   1   5   9       1386.66       1356.18        28.66 o                         
   2   5   9       7281.23       7311.55       130.35 o                         
   3   5   9       3948.25       4017.70       110.01 o                         
   4   5   9          9.25         -2.77        13.87 o                         
   5   5   9        101.01        116.48        14.79 o                         
   6   5   9        761.65        803.35        31.43 o                         
   7   5   9        165.93        170.10        19.41 o                         
   8   5   9        848.24        822.77        33.28 o                         
   9   5   9        567.41        620.31        31.43 o                         
  10   5   9         12.01        -11.09        21.26 o                         
  11   5   9        373.12        321.71        29.58 o                         
 -11   6   9         13.59          3.70        36.98 o                         
 -10   6   9       1397.33       1576.20        77.65 o                         
  -9   6   9        947.96       1169.44        68.41 o                         
  -8   6   9        548.45        598.12        43.45 o                         
  -7   6   9       1064.16       1122.29        38.83 o                         
  -6   6   9         32.09         44.37        10.17 o                         
  -5   6   9        475.31        473.32        26.81 o                         
  -4   6   9         79.77         85.97         6.47 o                         
  -3   6   9       2033.92       2155.84        68.41 o                         
  -2   6   9        927.08        985.47        48.07 o                         
  -1   6   9      13138.80      13738.39       461.31 o                         
   0   6   9       2064.18       2204.83        48.07 o                         
   1   6   9       8109.55       7595.36       159.93 o                         
   2   6   9       2112.85       2213.16        46.22 o                         
   3   6   9       2395.25       2493.27        61.01 o                         
   4   6   9       1017.13        940.17        35.13 o                         
   5   6   9        604.77        529.72        23.11 o                         
   6   6   9        253.55        293.05        18.49 o                         
   7   6   9         65.66         66.56        16.64 o                         
   8   6   9        140.03        114.63        19.41 o                         
   9   6   9        411.68        404.91        25.88 o                         
  10   6   9        864.22        932.78        38.83 o                         
  11   6   9         68.63         55.47        28.66 o                         
 -11   7   9        292.77        312.47        42.53 o                         
 -10   7   9          3.20        -31.43        31.43 o                         
  -9   7   9        510.60        661.91        67.49 o                         
  -8   7   9        436.82        471.47        31.43 o                         
  -7   7   9       1842.27       2082.81        71.18 o                         
  -6   7   9        263.75        336.50        27.73 o                         
  -5   7   9        946.19       1013.21        45.30 o                         
  -4   7   9       5326.04       5471.87       150.69 o                         
  -3   7   9        331.24        447.44        32.36 o                         
  -2   7   9       2917.68       3080.30       123.88 o                         
  -1   7   9       6873.26       6798.47       232.04 o                         
   0   7   9       2139.75       2141.05        45.30 o                         
   1   7   9        976.56        892.10        21.26 o                         
   2   7   9        488.42        502.91        14.79 o                         
   3   7   9         73.05         61.94        11.09 o                         
   4   7   9       2340.41       2159.54        55.47 o                         
   5   7   9       3802.85       3994.59       104.46 o                         
   6   7   9        145.27        147.91        19.41 o                         
   7   7   9       2283.95       2285.26        65.64 o                         
   8   7   9        382.93        353.14        22.19 o                         
   9   7   9        163.67        199.68        22.19 o                         
  10   7   9        241.32        238.51        24.04 o                         
 -10   8   9         35.34         30.51        19.41 o                         
  -9   8   9        133.74        142.37        25.88 o                         
  -8   8   9         12.04         18.49        21.26 o                         
  -7   8   9        132.60        145.14        26.81 o                         
  -6   8   9         26.37         57.32        31.43 o                         
  -5   8   9         40.18         41.60        18.49 o                         
  -4   8   9        717.71       1062.20        71.18 o                         
  -3   8   9       2102.28       2190.04        94.29 o                         
  -2   8   9        709.93        749.74        48.07 o                         
  -1   8   9       1750.57       1842.45        74.88 o                         
   0   8   9        863.59        945.72        39.75 o                         
   1   8   9        822.97        812.60        24.04 o                         
   2   8   9         64.59         75.81         9.24 o                         
   3   8   9        695.67        673.93        21.26 o                         
   4   8   9         96.96         85.05        12.94 o                         
   5   8   9        891.82        844.96        26.81 o                         
   6   8   9        905.83        835.71        29.58 o                         
   7   8   9         50.31         18.49        15.72 o                         
   8   8   9        120.67        103.54        17.56 o                         
   9   8   9          0.48          3.70        20.34 o                         
  10   8   9          1.38         -5.55        37.90 o                         
 -10   9   9        302.61        286.58        55.47 o                         
  -9   9   9        119.00        147.91        45.30 o                         
  -8   9   9        189.04        171.02        28.66 o                         
  -7   9   9        307.36        352.22        31.43 o                         
  -6   9   9        599.09        668.38        33.28 o                         
  -5   9   9        272.44        282.88        25.88 o                         
  -4   9   9       1413.08       1662.18        59.17 o                         
  -3   9   9        144.97        196.91        27.73 o                         
  -2   9   9       1554.82       1669.57        73.03 o                         
  -1   9   9        566.30        711.83        37.90 o                         
   0   9   9       1300.61       1371.90        59.17 o                         
   1   9   9        317.78        312.47        22.19 o                         
   2   9   9       1250.14       1222.13        38.83 o                         
   3   9   9         36.97         70.26        15.72 o                         
   4   9   9       1276.60       1168.52        33.28 o                         
   5   9   9        990.94        994.72        30.51 o                         
   6   9   9        122.13         80.43        13.87 o                         
   7   9   9       1031.38       1059.43        36.05 o                         
   8   9   9         16.20        -12.94        27.73 o                         
   9   9   9        325.97        313.39        41.60 o                         
  -9  10   9        562.21        425.25        59.17 o                         
  -8  10   9        120.66        105.39        31.43 o                         
  -7  10   9       1024.83       1037.24        44.37 o                         
  -6  10   9        231.12        257.92        35.13 o                         
  -5  10   9        338.43        343.90        28.66 o                         
  -4  10   9        189.13        154.38        29.58 o                         
  -3  10   9        677.23        646.20        38.83 o                         
  -2  10   9        366.81        453.91        31.43 o                         
  -1  10   9       3890.60       3891.05       142.37 o                         
   0  10   9         24.83         41.60        17.56 o                         
   1  10   9       6182.35       6413.90       227.42 o                         
   2  10   9       4757.95       4711.04       119.26 o                         
   3  10   9        522.62        523.24        25.88 o                         
   4  10   9       2176.20       2092.05        69.33 o                         
   5  10   9          7.18         16.64        15.72 o                         
   6  10   9          4.17          0.92        36.05 o                         
   7  10   9        123.00        151.61        49.00 o                         
  -8  11   9          0.75         -8.32        20.34 o                         
  -7  11   9         84.11         67.49        17.56 o                         
  -6  11   9          6.69         40.68        25.88 o                         
  -5  11   9        364.26        368.86        24.04 o                         
  -4  11   9       1055.28       1017.83        49.92 o                         
  -3  11   9         74.77        122.03        25.88 o                         
  -2  11   9        114.25        108.16        19.41 o                         
  -1  11   9        122.64         81.35        24.04 o                         
   0  11   9         58.75         76.73        16.64 o                         
   1  11   9          0.17         -1.85        16.64 o                         
   2  11   9        151.90        126.65        18.49 o                         
   3  11   9        344.12        331.88        45.30 o                         
   4  11   9        381.40        308.77        34.20 o                         
   5  11   9          6.76         15.72        26.81 o                         
   6  11   9        265.21        197.83        47.15 o                         
  -8  12   9          7.71        -35.13        39.75 o                         
  -7  12   9         19.09          2.77        28.66 o                         
  -6  12   9         45.50         43.45        24.96 o                         
  -5  12   9         23.15         35.13        22.19 o                         
  -4  12   9          2.45         -7.40        20.34 o                         
  -3  12   9          3.77         -6.47        18.49 o                         
  -2  12   9        159.16        115.56        24.04 o                         
   4  12   9         89.80         77.65        69.33 o                         
   5  12   9         95.81         80.43        45.30 o                         
 -13   0  10          4.30          0.92        37.90 o                         
 -12   0  10         57.64         53.62        34.20 o                         
 -11   0  10       1127.21       1291.47        68.41 o                         
 -10   0  10        179.60        139.59        32.36 o                         
  -9   0  10       5299.87       5625.33       203.38 o                         
  -8   0  10       6428.14       6240.10       226.49 o                         
  -7   0  10       1000.84        966.98        43.45 o                         
  -6   0  10       5617.90       5274.96       175.65 o                         
  -5   0  10        127.33        160.86        19.41 o                         
  -4   0  10       1073.65       1378.37        62.86 o                         
  -3   0  10       6260.68       6513.74       155.31 o                         
  -2   0  10       1655.21       2334.26        61.94 o                         
  -1   0  10      17307.03      19654.93       465.93 o                         
   0   0  10      32126.42      30439.66       700.74 o                         
   1   0  10        734.01        829.24        27.73 o                         
   2   0  10      20677.74      22497.64       778.39 o                         
   3   0  10       2946.32       2738.25       114.63 o                         
   4   0  10         54.25         43.45        16.64 o                         
   5   0  10         46.83         56.39        19.41 o                         
   6   0  10         99.03        116.48        23.11 o                         
   7   0  10          3.71         12.02        24.96 o                         
   8   0  10        685.98        797.81        49.00 o                         
   9   0  10         25.63         33.28        33.28 o                         
  10   0  10        667.76        814.45        54.54 o                         
  11   0  10       1392.80       1706.55        97.07 o                         
 -13   1  10        149.93        181.19        45.30 o                         
 -12   1  10        163.27        124.80        24.96 o                         
 -11   1  10        504.46        648.05        37.90 o                         
 -10   1  10          8.59         -7.40        21.26 o                         
  -9   1  10        471.10        467.78        28.66 o                         
  -8   1  10       1245.44       1160.20        37.90 o                         
  -7   1  10        525.63        498.28        23.11 o                         
  -6   1  10       3236.92       3150.56        88.75 o                         
  -5   1  10       2086.40       2054.15        57.32 o                         
  -4   1  10        861.17        910.59        25.88 o                         
  -3   1  10      13768.48      15507.80       260.70 o                         
  -2   1  10        405.70        470.55        11.09 o                         
  -1   1  10       1997.85       1942.29        37.90 o                         
   0   1  10        808.61        748.81        17.56 o                         
   1   1  10        445.55        413.23        11.09 o                         
   2   1  10       1285.93       1248.94        43.45 o                         
   3   1  10       4836.83       5025.36       142.37 o                         
   4   1  10       1142.35       1344.16        41.60 o                         
   5   1  10       4070.67       4147.12       114.63 o                         
   6   1  10       2500.98       2544.11        77.65 o                         
   7   1  10         39.45         12.02        17.56 o                         
   8   1  10         29.32         20.34        19.41 o                         
   9   1  10         31.17         45.30        21.26 o                         
  10   1  10        236.23        268.09        27.73 o                         
  11   1  10          2.97         -4.62        24.04 o                         
 -13   2  10         12.12         16.64        37.90 o                         
 -12   2  10         20.63         44.37        24.96 o                         
 -11   2  10         86.79         92.45        22.19 o                         
 -10   2  10        354.49        415.08        26.81 o                         
  -9   2  10         31.18          1.85        17.56 o                         
  -8   2  10         63.74         65.64        16.64 o                         
  -7   2  10         10.96         -0.92        13.87 o                         
  -6   2  10        473.62        450.21        22.19 o                         
  -5   2  10       1458.32       1539.22        37.90 o                         
  -4   2  10       3556.10       3541.60        74.88 o                         
  -3   2  10        243.24        229.27         9.24 o                         
  -2   2  10        398.33        405.84        10.17 o                         
  -1   2  10       3481.86       3432.52        55.47 o                         
   0   2  10        440.66        438.19        11.09 o                         
   1   2  10        552.18        644.35        19.41 o                         
   2   2  10         51.28         31.43         6.47 o                         
   3   2  10       2823.15       2741.02        81.35 o                         
   4   2  10        646.72        697.04        27.73 o                         
   5   2  10       1050.17       1136.16        39.75 o                         
   6   2  10        952.40       1040.02        37.90 o                         
   7   2  10         17.90          2.77        17.56 o                         
   8   2  10         12.14         13.87        18.49 o                         
   9   2  10          6.35        -21.26        21.26 o                         
  10   2  10         28.21         62.86        24.04 o                         
  11   2  10        190.56        148.84        23.11 o                         
 -12   3  10        469.12        485.34        32.36 o                         
 -11   3  10        857.41        894.88        39.75 o                         
 -10   3  10         14.81          8.32        19.41 o                         
  -9   3  10        136.01        166.40        20.34 o                         
  -8   3  10         60.24         71.18        19.41 o                         
  -7   3  10       3723.04       3780.11        96.14 o                         
  -6   3  10      10567.47       9993.40       236.66 o                         
  -5   3  10       5088.83       4959.72       103.54 o                         
  -4   3  10       1166.97       1125.07        24.96 o                         
  -3   3  10       8285.65       8287.78       142.37 o                         
  -2   3  10       1086.41       1201.80        24.96 o                         
  -1   3  10       3094.69       3168.12        57.32 o                         
   0   3  10       2958.09       3052.56        49.00 o                         
   1   3  10        973.33       1180.53        29.58 o                         
   2   3  10         88.01         86.90         7.40 o                         
   3   3  10       2929.32       2641.18        72.11 o                         
   4   3  10        750.53        734.02        32.36 o                         
   5   3  10       8767.20       8670.50       220.95 o                         
   6   3  10        878.37        898.57        33.28 o                         
   7   3  10       1003.67       1039.09        38.83 o                         
   8   3  10       2032.59       2123.48        66.56 o                         
   9   3  10        683.38        734.02        35.13 o                         
  10   3  10         39.71         33.28        22.19 o                         
  11   3  10        125.76        102.61        17.56 o                         
 -12   4  10         27.73         15.72        26.81 o                         
 -11   4  10        889.22        904.12        36.98 o                         
 -10   4  10         98.26        110.94        19.41 o                         
  -9   4  10       2116.13       2141.97        61.94 o                         
  -8   4  10       3031.56       3037.77        84.13 o                         
  -7   4  10        780.94        783.02        28.66 o                         
  -6   4  10       3131.39       3209.72        85.97 o                         
  -5   4  10         97.84         60.09         9.24 o                         
  -4   4  10       3131.15       3329.90        68.41 o                         
  -3   4  10         22.87          7.40         4.62 o                         
  -2   4  10       1817.04       1811.02        34.20 o                         
  -1   4  10       2293.88       2553.36        48.07 o                         
   0   4  10       6026.31       5778.79        91.52 o                         
   1   4  10          4.05          5.55         6.47 o                         
   2   4  10      16324.69      13734.69       338.35 o                         
   3   4  10       2272.79       2080.03        61.01 o                         
   4   4  10        951.13        926.31        39.75 o                         
   5   4  10        395.61        385.50        22.19 o                         
   6   4  10       1636.21       1643.69        49.92 o                         
   7   4  10         98.60        142.37        18.49 o                         
   8   4  10        850.49        914.29        40.68 o                         
   9   4  10        464.78        548.20        29.58 o                         
  10   4  10         39.92         70.26        35.13 o                         
  11   4  10        192.78        224.64        47.15 o                         
 -11   5  10        128.39        257.92       108.16 o                         
 -10   5  10       1107.30       1198.10        61.01 o                         
  -9   5  10        456.34        531.56        26.81 o                         
  -8   5  10       2043.15       1990.36        58.24 o                         
  -7   5  10       3837.41       3837.43       102.61 o                         
  -6   5  10       1531.60       1474.51        43.45 o                         
  -5   5  10       1691.28       1552.17        39.75 o                         
  -4   5  10          3.06         -3.70         5.55 o                         
  -3   5  10         40.79         35.13         4.62 o                         
  -2   5  10       3194.13       3465.80        61.94 o                         
  -1   5  10       3734.68       3750.53        80.43 o                         
   0   5  10       1660.28       1818.41        36.05 o                         
   1   5  10       7299.49       7405.84       130.35 o                         
   2   5  10         26.26          4.62         7.40 o                         
   3   5  10       2545.31       2449.82        69.33 o                         
   4   5  10        880.30        796.88        33.28 o                         
   5   5  10         25.18         12.94        13.87 o                         
   6   5  10         60.13         33.28        14.79 o                         
   7   5  10        100.18        124.80        18.49 o                         
   8   5  10        131.10        138.67        21.26 o                         
   9   5  10        524.08        572.24        30.51 o                         
  10   5  10        255.70        286.58        24.96 o                         
  11   5  10        106.51         87.82        30.51 o                         
 -10   6  10          2.80        -30.51        36.05 o                         
  -9   6  10        788.15        927.23        59.17 o                         
  -8   6  10       1366.48       1409.80        68.41 o                         
  -7   6  10         17.21         37.90        19.41 o                         
  -6   6  10       1336.95       1430.14        36.05 o                         
  -5   6  10        297.74        272.72        12.94 o                         
  -4   6  10        760.76        711.83        16.64 o                         
  -3   6  10         23.61         71.18        22.19 o                         
  -2   6  10        712.83        696.12        35.13 o                         
  -1   6  10       3618.87       4099.98        80.43 o                         
   0   6  10       7810.67       7899.50       186.74 o                         
   1   6  10         29.39         35.13         6.47 o                         
   2   6  10       2804.28       2652.27        61.94 o                         
   3   6  10       5400.59       5138.14       110.94 o                         
   4   6  10        143.69        114.63        16.64 o                         
   5   6  10         17.05         17.56        12.02 o                         
   6   6  10        131.95        158.08        16.64 o                         
   7   6  10        174.06        164.55        20.34 o                         
   8   6  10        550.51        530.64        26.81 o                         
   9   6  10        148.03        129.42        22.19 o                         
  10   6  10        225.78        214.47        24.04 o                         
 -11   7  10        406.95        330.96        36.05 o                         
 -10   7  10        123.87         97.07        35.13 o                         
  -9   7  10         86.55        108.16        26.81 o                         
  -8   7  10       1029.64       1103.80        44.37 o                         
  -7   7  10       1850.42       1880.35        62.86 o                         
  -6   7  10        311.07        366.09        26.81 o                         
  -5   7  10        426.53        486.27        29.58 o                         
  -4   7  10        975.03       1026.15        42.53 o                         
  -3   7  10       3242.58       3667.33       107.24 o                         
  -2   7  10        302.22        416.93        36.05 o                         
  -1   7  10       5268.27       5393.29       186.74 o                         
   0   7  10       1317.13       1395.01        31.43 o                         
   1   7  10        478.04        465.00        13.87 o                         
   2   7  10         38.21         33.28         7.40 o                         
   3   7  10       2355.97       2161.39        49.92 o                         
   4   7  10          4.14        -12.94        12.94 o                         
   5   7  10        587.27        588.88        28.66 o                         
   6   7  10        140.18        121.10        18.49 o                         
   7   7  10        596.73        575.01        27.73 o                         
   8   7  10         82.49         97.07        20.34 o                         
   9   7  10        670.01        611.07        33.28 o                         
  10   7  10        438.36        354.99        25.88 o                         
 -10   8  10          8.74          2.77        27.73 o                         
  -9   8  10        288.47        341.13        38.83 o                         
  -8   8  10          0.27          2.77        17.56 o                         
  -7   8  10       1220.21       1263.74        49.00 o                         
  -6   8  10         57.06         70.26        39.75 o                         
  -5   8  10       3280.82       3433.44        97.07 o                         
  -4   8  10       4937.50       4785.00       131.27 o                         
  -3   8  10          6.27         -1.85        28.66 o                         
  -2   8  10       5912.20       6321.45       233.89 o                         
  -1   8  10       2279.76       2339.81        88.75 o                         
   0   8  10         17.14         10.17        18.49 o                         
   1   8  10         73.51         61.01         8.32 o                         
   2   8  10        708.68        667.46        21.26 o                         
   3   8  10        626.16        599.05        19.41 o                         
   4   8  10       7731.93       7479.80       161.78 o                         
   5   8  10        557.90        531.56        21.26 o                         
   6   8  10       2228.84       2242.74        57.32 o                         
   7   8  10       1554.30       1619.65        49.92 o                         
   8   8  10        122.40         92.45        18.49 o                         
   9   8  10        100.02         94.29        20.34 o                         
  10   8  10         17.26         53.62        42.53 o                         
 -10   9  10        651.21        758.06        68.41 o                         
  -9   9  10         64.85         48.07        44.37 o                         
  -8   9  10        277.83        265.32        29.58 o                         
  -7   9  10        969.51       1113.97        67.49 o                         
  -6   9  10        131.73        146.99        23.11 o                         
  -5   9  10        153.77        160.86        23.11 o                         
  -4   9  10         11.28         55.47        24.96 o                         
  -3   9  10        362.26        392.90        34.20 o                         
  -2   9  10       1328.34       1402.40        63.79 o                         
  -1   9  10        345.80        408.61        27.73 o                         
   0   9  10         67.26         76.73        21.26 o                         
   1   9  10       2040.42       1957.08        79.50 o                         
   2   9  10        544.40        525.09        23.11 o                         
   3   9  10        305.56        314.32        18.49 o                         
   4   9  10        885.12        783.02        34.20 o                         
   5   9  10        807.24        664.69        24.04 o                         
   6   9  10         12.39          6.47        13.87 o                         
   7   9  10         44.10          7.40        13.87 o                         
   8   9  10        107.31         95.22        26.81 o                         
   9   9  10        431.82        303.22        39.75 o                         
  -9  10  10         91.82         78.58        50.85 o                         
  -8  10  10         61.15         72.11        29.58 o                         
  -7  10  10         22.18         25.88        22.19 o                         
  -6  10  10         63.18         74.88        25.88 o                         
  -5  10  10        196.13        198.76        24.04 o                         
  -4  10  10        436.67        481.64        35.13 o                         
  -3  10  10        199.44        247.76        38.83 o                         
  -2  10  10        797.26        769.15        39.75 o                         
  -1  10  10        296.75        318.94        28.66 o                         
   0  10  10        248.73        235.74        22.19 o                         
   1  10  10          0.29        -18.49        18.49 o                         
   2  10  10         82.71         56.39        15.72 o                         
   3  10  10        178.00        219.10        23.11 o                         
   4  10  10        528.57        428.95        26.81 o                         
   5  10  10         71.73         34.20        14.79 o                         
   6  10  10        470.17        404.91        41.60 o                         
   7  10  10         13.97         24.04        37.90 o                         
  -8  11  10        591.80        550.98        55.47 o                         
  -7  11  10       1173.09       1187.01        49.00 o                         
  -6  11  10          6.07        -15.72        18.49 o                         
  -5  11  10        447.20        456.68        34.20 o                         
  -4  11  10        111.62         97.99        24.04 o                         
  -3  11  10          9.01         -2.77        21.26 o                         
  -2  11  10        754.86        771.00        40.68 o                         
  -1  11  10       1297.62       1348.79        52.69 o                         
   0  11  10        390.51        453.91        26.81 o                         
   1  11  10       4203.82       4119.39       147.91 o                         
   2  11  10       1048.59        885.63        38.83 o                         
   3  11  10        111.03        108.16        26.81 o                         
   4  11  10        553.27        490.89        44.37 o                         
   5  11  10        127.45         89.67        39.75 o                         
   6  11  10        362.86        281.96        49.00 o                         
  -7  12  10        661.77        600.90        39.75 o                         
  -6  12  10         15.77         -4.62        25.88 o                         
  -5  12  10       1886.57       1867.41        74.88 o                         
  -4  12  10       1387.90       1411.65        59.17 o                         
  -3  12  10          7.48          5.55        18.49 o                         
  -2  12  10       1244.55       1213.81        49.92 o                         
  -1  12  10         78.45        134.97        24.04 o                         
   4  12  10       1416.13       1502.25        91.52 o                         
   5  12  10         87.62        104.46        45.30 o                         
 -13   1  11          1.82          2.77        37.90 o                         
 -12   1  11        396.15        393.82        29.58 o                         
 -11   1  11        914.58        971.61        41.60 o                         
 -10   1  11        106.28        100.77        22.19 o                         
  -9   1  11       3118.71       3334.52        96.14 o                         
  -8   1  11       1029.27       1003.04        33.28 o                         
  -7   1  11       4678.88       4307.05       103.54 o                         
  -6   1  11       5585.50       5421.03       137.74 o                         
  -5   1  11         77.11         85.05        14.79 o                         
  -4   1  11        181.97        146.99        12.94 o                         
  -3   1  11        333.52        302.30        12.02 o                         
  -2   1  11         19.97         14.79         7.40 o                         
  -1   1  11      20086.11      20522.99       336.50 o                         
   0   1  11      10829.57      10497.23       178.42 o                         
   1   1  11        365.94        343.90        12.02 o                         
   2   1  11      11998.17      11800.72       295.83 o                         
   3   1  11        724.17        594.43        24.96 o                         
   4   1  11       3465.50       3986.27       103.54 o                         
   5   1  11        204.07        229.27        14.79 o                         
   6   1  11        184.64        257.00        16.64 o                         
   7   1  11        653.70        686.87        27.73 o                         
   8   1  11        382.26        416.01        26.81 o                         
   9   1  11        719.96        836.64        32.36 o                         
  10   1  11       1144.49       1403.33        54.54 o                         
  11   1  11        623.08        795.96        41.60 o                         
 -13   2  11         19.83        -17.56        42.53 o                         
 -12   2  11        531.63        520.47        32.36 o                         
 -11   2  11        765.77        896.73        39.75 o                         
 -10   2  11         78.10         97.07        22.19 o                         
  -9   2  11         47.98         49.92        18.49 o                         
  -8   2  11        970.79       1005.81        33.28 o                         
  -7   2  11         66.48         59.17        23.11 o                         
  -6   2  11       6676.25       6596.02       168.25 o                         
  -5   2  11       2484.75       2548.73        70.26 o                         
  -4   2  11       9963.42      10025.76       195.99 o                         
  -3   2  11      14242.97      14954.05       249.60 o                         
  -2   2  11        491.16        556.52        13.87 o                         
  -1   2  11       5656.80       5602.22        97.99 o                         
   0   2  11        137.99        113.71         6.47 o                         
   1   2  11        184.78        169.18         9.24 o                         
   2   2  11       1059.43       1025.23        32.36 o                         
   3   2  11       3782.15       3644.22       101.69 o                         
   4   2  11       1406.71       1472.66        47.15 o                         
   5   2  11       2111.32       2033.81        59.17 o                         
   6   2  11         44.95         46.22        14.79 o                         
   7   2  11       3342.86       3597.99       120.18 o                         
   8   2  11        261.84        308.77        24.04 o                         
   9   2  11        455.11        496.43        31.43 o                         
  10   2  11         76.14         58.24        24.04 o                         
  11   2  11          3.16         -6.47        19.41 o                         
 -12   3  11          0.98        -12.02        27.73 o                         
 -11   3  11        250.37        238.51        25.88 o                         
 -10   3  11         56.10         74.88        25.88 o                         
  -9   3  11        168.81        205.23        20.34 o                         
  -8   3  11        319.26        325.41        26.81 o                         
  -7   3  11        522.84        472.40        24.04 o                         
  -6   3  11        350.08        344.82        19.41 o                         
  -5   3  11       5921.35       5890.65       120.18 o                         
  -4   3  11       2388.83       2426.71        46.22 o                         
  -3   3  11        260.45        254.23        10.17 o                         
  -2   3  11       2516.91       2724.38        48.07 o                         
  -1   3  11         51.81         70.26         6.47 o                         
   0   3  11       1372.69       1497.62        26.81 o                         
   1   3  11        725.55        751.59        21.26 o                         
   2   3  11       6173.06       6411.12       162.70 o                         
   3   3  11        128.32        155.31        14.79 o                         
   4   3  11       2573.70       2374.01        73.03 o                         
   5   3  11        220.56        210.78        18.49 o                         
   6   3  11       1709.04       1906.23        56.39 o                         
   7   3  11        525.17        560.22        27.73 o                         
   8   3  11        161.87        121.10        19.41 o                         
   9   3  11        149.43        185.82        23.11 o                         
  10   3  11          2.90         -2.77        21.26 o                         
 -12   4  11        618.09        648.05        49.92 o                         
 -11   4  11        930.07        973.46        44.37 o                         
 -10   4  11        189.69        176.57        20.34 o                         
  -9   4  11          0.61         16.64        14.79 o                         
  -8   4  11        539.41        563.92        24.96 o                         
  -7   4  11       1772.30       1728.74        50.85 o                         
  -6   4  11       8744.96       8483.76       206.15 o                         
  -5   4  11       1111.47       1061.28        36.98 o                         
  -4   4  11       8520.12       8603.94       143.29 o                         
  -3   4  11       5145.89       5363.71        85.05 o                         
  -2   4  11       3334.61       3576.73        63.79 o                         
  -1   4  11        231.55        278.26        10.17 o                         
   0   4  11       2219.81       2134.58        36.98 o                         
   1   4  11       3004.27       2894.48        54.54 o                         
   2   4  11       4087.05       3788.43        83.20 o                         
   3   4  11        365.50        350.37        16.64 o                         
   4   4  11       1469.73       1395.93        52.69 o                         
   5   4  11       3092.21       2842.71        78.58 o                         
   6   4  11         62.43         65.64        17.56 o                         
   7   4  11         60.41         57.32        17.56 o                         
   8   4  11        957.78        976.23        39.75 o                         
   9   4  11        317.59        350.37        25.88 o                         
  10   4  11          1.81         31.43        24.04 o                         
 -11   5  11        451.07        436.34        46.22 o                         
 -10   5  11          4.45        -27.73        42.53 o                         
  -9   5  11       3064.84       3371.50       100.77 o                         
  -8   5  11       1316.35       1379.29        41.60 o                         
  -7   5  11         98.08        106.31        16.64 o                         
  -6   5  11       1142.90       1258.19        36.05 o                         
  -5   5  11        111.81         95.22         7.40 o                         
  -4   5  11         20.20         28.66         5.55 o                         
  -3   5  11        344.23        349.45         9.24 o                         
  -2   5  11         12.85         11.09         4.62 o                         
  -1   5  11       5841.71       5637.35       100.77 o                         
   0   5  11       4344.71       4271.93        77.65 o                         
   1   5  11         81.74         69.33         6.47 o                         
   2   5  11       5412.57       5027.21       110.94 o                         
   3   5  11       2818.87       2676.31        74.88 o                         
   4   5  11        826.44        747.89        34.20 o                         
   5   5  11        683.21        662.84        29.58 o                         
   6   5  11          6.84          5.55        17.56 o                         
   7   5  11        180.84        158.08        19.41 o                         
   8   5  11       1378.45       1468.04        52.69 o                         
   9   5  11        154.91        161.78        21.26 o                         
  10   5  11        343.71        310.62        24.96 o                         
 -10   6  11        921.36       1027.07        61.01 o                         
  -9   6  11          2.51        -26.81        32.36 o                         
  -8   6  11       1527.49       1700.08        81.35 o                         
  -7   6  11        928.90        980.85        42.53 o                         
  -6   6  11       1828.30       1878.50        58.24 o                         
  -5   6  11        469.19        476.10        16.64 o                         
  -4   6  11       1138.68       1138.93        28.66 o                         
  -3   6  11        535.09        521.39        14.79 o                         
  -2   6  11       1863.24       1689.91        36.05 o                         
  -1   6  11       3158.10       3344.69        69.33 o                         
   0   6  11        507.59        527.87        14.79 o                         
   1   6  11       5537.68       6047.81       106.31 o                         
   2   6  11        514.12        516.77        20.34 o                         
   3   6  11       4323.42       4158.22        94.29 o                         
   4   6  11        470.31        491.81        27.73 o                         
   5   6  11       1578.97       1570.66        53.62 o                         
   6   6  11          0.91        -14.79        14.79 o                         
   7   6  11       1053.03       1023.38        37.90 o                         
   8   6  11         94.20         93.37        19.41 o                         
   9   6  11        182.31        186.74        24.04 o                         
  10   6  11         49.22         86.90        22.19 o                         
 -10   7  11         10.71         17.56        24.96 o                         
  -9   7  11        115.80        103.54        26.81 o                         
  -8   7  11        551.43        675.78        45.30 o                         
  -7   7  11        301.59        293.98        30.51 o                         
  -6   7  11         68.59         95.22        36.98 o                         
  -5   7  11       4507.63       4294.11       117.41 o                         
  -4   7  11       1096.81       1035.39        39.75 o                         
  -3   7  11        156.75        217.25        30.51 o                         
  -2   7  11       1855.94       2081.88        89.67 o                         
  -1   7  11         87.93        104.46        23.11 o                         
   0   7  11          2.13          7.40         7.40 o                         
   1   7  11          0.23         27.73        14.79 o                         
   2   7  11        333.03        368.86        15.72 o                         
   3   7  11       1867.84       1926.57        46.22 o                         
   4   7  11       1547.77       1575.28        42.53 o                         
   5   7  11        284.07        308.77        17.56 o                         
   6   7  11        605.64        610.14        26.81 o                         
   7   7  11       1527.79       1593.77        49.92 o                         
   8   7  11         13.12         46.22        29.58 o                         
   9   7  11         40.77         43.45        19.41 o                         
  10   7  11        147.99        119.26        22.19 o                         
 -10   8  11        324.46        391.97        60.09 o                         
  -9   8  11         21.72         -9.24        23.11 o                         
  -8   8  11          0.74         -5.55        22.19 o                         
  -7   8  11        253.97        219.10        25.88 o                         
  -6   8  11        331.79        374.41        27.73 o                         
  -5   8  11        117.46        111.86        24.04 o                         
  -4   8  11        636.78        720.15        39.75 o                         
  -3   8  11       2193.34       2489.57       102.61 o                         
  -2   8  11        278.73        318.01        37.90 o                         
  -1   8  11        370.56        376.25        22.19 o                         
   0   8  11        812.96        811.68        40.68 o                         
   1   8  11        115.48        133.12        16.64 o                         
   2   8  11        172.61        123.88        11.09 o                         
   3   8  11         44.76         34.20        12.02 o                         
   4   8  11          1.32        -13.87        13.87 o                         
   5   8  11        948.12        867.14        26.81 o                         
   6   8  11        761.16        699.82        27.73 o                         
   7   8  11         80.06         73.96        16.64 o                         
   8   8  11        209.32        187.67        20.34 o                         
   9   8  11         28.15         20.34        19.41 o                         
 -10   9  11        416.51        494.59        62.86 o                         
  -9   9  11         36.10         39.75        23.11 o                         
  -8   9  11         16.67         24.04        15.72 o                         
  -7   9  11        705.81        738.64        33.28 o                         
  -6   9  11          2.57        -10.17        23.11 o                         
  -5   9  11       3312.66       3404.78        95.22 o                         
  -4   9  11       1102.92       1257.26        59.17 o                         
  -3   9  11       1782.70       1878.50        83.20 o                         
  -2   9  11        786.79        912.44        45.30 o                         
  -1   9  11          0.78         44.37        20.34 o                         
   0   9  11        371.05        359.61        26.81 o                         
   1   9  11        282.29        288.43        26.81 o                         
   2   9  11        981.54        934.63        31.43 o                         
   3   9  11        180.79        208.00        19.41 o                         
   4   9  11       1206.41       1103.80        43.45 o                         
   5   9  11         60.22         40.68        15.72 o                         
   6   9  11       1693.05       1740.76        55.47 o                         
   7   9  11        509.00        522.32        27.73 o                         
   8   9  11         39.43          0.92        18.49 o                         
  -9  10  11         48.34        111.86        58.24 o                         
  -8  10  11       2268.13       2260.30       102.61 o                         
  -7  10  11       1430.35       1564.18        53.62 o                         
  -6  10  11          5.84         12.02        17.56 o                         
  -5  10  11         21.24          8.32        21.26 o                         
  -4  10  11        417.81        413.23        33.28 o                         
  -3  10  11         16.58          0.00        23.11 o                         
  -2  10  11       1340.07       1433.84        65.64 o                         
  -1  10  11       1395.07       1566.96        65.64 o                         
   0  10  11       1148.61       1297.94        54.54 o                         
   1  10  11       2485.46       2460.91        93.37 o                         
   2  10  11         93.78        100.77        14.79 o                         
   3  10  11       1728.47       1677.89        50.85 o                         
   4  10  11       1506.73       1321.05        47.15 o                         
   5  10  11         12.09         22.19        16.64 o                         
   6  10  11         26.49          0.92        14.79 o                         
   7  10  11        221.30        178.42        50.85 o                         
  -8  11  11          3.20        -36.98        47.15 o                         
  -7  11  11         84.95         52.69        17.56 o                         
  -6  11  11          0.25         37.90        27.73 o                         
  -5  11  11        286.02        270.87        29.58 o                         
  -4  11  11         46.40         48.07        24.96 o                         
  -3  11  11        225.74        250.53        27.73 o                         
  -2  11  11        205.20        222.79        32.36 o                         
  -1  11  11         13.75         30.51        22.19 o                         
   0  11  11         80.06         94.29        18.49 o                         
   1  11  11         97.24         80.43        20.34 o                         
   2  11  11          3.19        -16.64        16.64 o                         
   3  11  11        119.03         91.52        19.41 o                         
   4  11  11         80.26         73.03        37.90 o                         
   5  11  11        222.09        181.19        51.77 o                         
   6  11  11        367.33        395.67        50.85 o                         
  -7  12  11        170.99        183.97        30.51 o                         
  -6  12  11         10.35          3.70        26.81 o                         
  -5  12  11         26.71          6.47        23.11 o                         
  -4  12  11          9.38        -14.79        23.11 o                         
  -3  12  11          1.38         -5.55        20.34 o                         
  -2  12  11        598.04        569.47        32.36 o                         
  -1  12  11        137.56        121.10        19.41 o                         
   4  12  11        111.07        106.31        43.45 o                         
   5  12  11         15.68         24.96        44.37 o                         
 -12   0  12       1069.17       1167.59        68.41 o                         
 -11   0  12        261.56        268.09        36.05 o                         
 -10   0  12        312.64        400.29        36.05 o                         
  -9   0  12       4072.88       4390.26       168.25 o                         
  -8   0  12        870.58        782.09        41.60 o                         
  -7   0  12       4495.83       4624.14       164.55 o                         
  -6   0  12      11488.02      11552.04       394.74 o                         
  -5   0  12         26.59         58.24        23.11 o                         
  -4   0  12         45.41         20.34        18.49 o                         
  -3   0  12       1577.63       2041.21        76.73 o                         
  -2   0  12       3150.21       3661.78        93.37 o                         
  -1   0  12      33032.41      33171.44       769.15 o                         
   0   0  12       4636.05       4669.44       126.65 o                         
   1   0  12       9538.19      10722.80       376.25 o                         
   2   0  12      31841.94      34955.64      1176.84 o                         
   3   0  12       2047.87       1884.97        92.45 o                         
   4   0  12       5494.32       5965.53       210.78 o                         
   5   0  12        766.86        891.18        42.53 o                         
   6   0  12        292.16        305.07        30.51 o                         
   7   0  12        470.15        530.64        36.05 o                         
   8   0  12       2224.02       2746.57       118.33 o                         
   9   0  12        573.59        648.97        48.07 o                         
  10   0  12       3092.41       3956.68       206.15 o                         
 -13   1  12         53.19         98.92        37.90 o                         
 -12   1  12        338.64        305.07        27.73 o                         
 -11   1  12         10.62         53.62        28.66 o                         
 -10   1  12        220.30        253.30        24.04 o                         
  -9   1  12         12.44         12.94        19.41 o                         
  -8   1  12         45.33         36.98        17.56 o                         
  -7   1  12        147.30        160.86        18.49 o                         
  -6   1  12        818.41        903.20        33.28 o                         
  -5   1  12        194.52        225.57        18.49 o                         
  -4   1  12       6728.42       6876.13       163.63 o                         
  -3   1  12       5500.51       5792.66       101.69 o                         
  -2   1  12        445.85        462.23        15.72 o                         
  -1   1  12      11323.71      12274.04       236.66 o                         
   0   1  12        281.29        267.17        12.94 o                         
   1   1  12        159.80        174.72        13.87 o                         
   2   1  12       1173.77       1131.54        41.60 o                         
   3   1  12        991.89       1137.08        41.60 o                         
   4   1  12         27.44         -8.32        13.87 o                         
   5   1  12       2604.35       2830.69        78.58 o                         
   6   1  12         41.30         64.71        12.94 o                         
   7   1  12       1741.12       1941.36        59.17 o                         
   8   1  12        504.22        593.50        27.73 o                         
   9   1  12        279.32        352.22        26.81 o                         
  10   1  12         53.15         70.26        26.81 o                         
 -13   2  12         32.43          2.77        35.13 o                         
 -12   2  12         15.21         48.07        24.04 o                         
 -11   2  12          0.96         41.60        26.81 o                         
 -10   2  12        172.32        184.89        21.26 o                         
  -9   2  12        160.25        201.53        22.19 o                         
  -8   2  12         17.57         47.15        17.56 o                         
  -7   2  12       1230.49       1268.36        41.60 o                         
  -6   2  12       1479.69       1542.92        46.22 o                         
  -5   2  12       1596.81       1528.13        66.56 o                         
  -4   2  12         13.23         14.79         7.40 o                         
  -3   2  12          1.00         -5.55         6.47 o                         
  -2   2  12       5548.33       6382.47       129.42 o                         
  -1   2  12       2652.71       2819.60        51.77 o                         
   0   2  12       2544.02       2652.27        49.00 o                         
   1   2  12        474.18        470.55        14.79 o                         
   2   2  12        580.46        541.73        23.11 o                         
   3   2  12          2.41         10.17        12.02 o                         
   4   2  12          0.05        -13.87        13.87 o                         
   5   2  12       2780.38       2941.63        83.20 o                         
   6   2  12        678.04        794.11        32.36 o                         
   7   2  12         36.39         36.05        19.41 o                         
   8   2  12         65.87        100.77        21.26 o                         
   9   2  12         85.54         85.97        24.96 o                         
  10   2  12        340.06        406.76        32.36 o                         
 -12   3  12        651.11        742.34        36.98 o                         
 -11   3  12        204.13        210.78        24.04 o                         
 -10   3  12        270.20        269.94        25.88 o                         
  -9   3  12         36.04         33.28        18.49 o                         
  -8   3  12          3.74        -13.87        16.64 o                         
  -7   3  12        855.48        868.07        33.28 o                         
  -6   3  12       3110.22       3179.21        86.90 o                         
  -5   3  12        288.62        338.35        20.34 o                         
  -4   3  12      15754.95      16766.91       280.11 o                         
  -3   3  12       8650.07       9506.21       144.22 o                         
  -2   3  12        446.66        487.19        13.87 o                         
  -1   3  12       5803.65       6019.15       106.31 o                         
   0   3  12        406.69        356.84        10.17 o                         
   1   3  12        345.23        360.54        13.87 o                         
   2   3  12        144.88        105.39        10.17 o                         
   3   3  12        297.47        331.88        19.41 o                         
   4   3  12       3989.16       3984.42       122.95 o                         
   5   3  12       9374.14       9590.34       235.74 o                         
   6   3  12         43.84         36.05        15.72 o                         
   7   3  12       2794.97       3121.90        89.67 o                         
   8   3  12        661.19        780.24        31.43 o                         
   9   3  12          5.29        -21.26        21.26 o                         
  10   3  12          1.13         14.79        21.26 o                         
 -10   4  12        102.36         99.84        18.49 o                         
  -9   4  12       1672.62       1822.11        55.47 o                         
  -8   4  12         85.05         64.71        15.72 o                         
  -7   4  12        806.34        785.79        30.51 o                         
  -6   4  12        637.92        624.93        26.81 o                         
  -5   4  12        445.44        468.70        13.87 o                         
  -4   4  12         13.56         20.34         6.47 o                         
  -3   4  12       4534.55       4896.86        76.73 o                         
  -2   4  12        498.76        555.60        13.87 o                         
  -1   4  12       5734.27       6042.26       103.54 o                         
   0   4  12       4032.15       4155.44        66.56 o                         
   1   4  12       1002.32       1017.83        23.11 o                         
   2   4  12       1036.66        850.50        29.58 o                         
   3   4  12        164.30        161.78        14.79 o                         
   4   4  12       3028.22       2707.74        87.82 o                         
   5   4  12        219.02        195.06        19.41 o                         
   6   4  12        171.62        156.23        18.49 o                         
   7   4  12          9.33        -17.56        17.56 o                         
   8   4  12       1042.03       1126.92        46.22 o                         
   9   4  12          4.02        -16.64        16.64 o                         
  10   4  12        416.01        454.83        32.36 o                         
 -11   5  12        404.89        421.55        36.98 o                         
 -10   5  12        572.04        663.76        50.85 o                         
  -9   5  12        224.70        223.72        40.68 o                         
  -8   5  12       1825.13       1930.27        54.54 o                         
  -7   5  12       1049.28       1205.49        42.53 o                         
  -6   5  12       2493.39       2505.28        58.24 o                         
  -5   5  12       3549.90       3373.35        89.67 o                         
  -4   5  12        297.00        235.74         8.32 o                         
  -3   5  12        253.55        291.20         8.32 o                         
  -2   5  12        493.60        484.42        12.94 o                         
  -1   5  12        176.48        171.95         9.24 o                         
   0   5  12      10415.20      10675.65       182.12 o                         
   1   5  12       8773.57       8705.63       151.61 o                         
   2   5  12        208.24        211.70        13.87 o                         
   3   5  12       1389.07       1261.89        37.90 o                         
   4   5  12        218.86        187.67        21.26 o                         
   5   5  12         41.59        -15.72        18.49 o                         
   6   5  12         44.63         61.94        19.41 o                         
   7   5  12        126.70        127.58        18.49 o                         
   8   5  12        152.07        138.67        20.34 o                         
   9   5  12        404.00        457.61        31.43 o                         
  10   5  12         22.60         27.73        25.88 o                         
 -11   6  12         52.27         81.35        36.05 o                         
 -10   6  12        504.70        486.27        44.37 o                         
  -9   6  12        792.39        871.76        52.69 o                         
  -8   6  12        422.41        424.33        31.43 o                         
  -7   6  12        123.75        128.50        24.04 o                         
  -6   6  12        825.19        966.98        62.86 o                         
  -5   6  12         21.18         24.96        21.26 o                         
  -4   6  12         27.07         12.94         5.55 o                         
  -3   6  12        136.27        113.71         7.40 o                         
  -2   6  12        417.26        412.31        13.87 o                         
  -1   6  12        481.64        476.10        17.56 o                         
   0   6  12         47.07         28.66         6.47 o                         
   1   6  12       2707.73       2826.07        55.47 o                         
   2   6  12       3603.56       3686.74        79.50 o                         
   3   6  12        248.59        229.27        15.72 o                         
   4   6  12         47.39         29.58        15.72 o                         
   5   6  12       1552.87       1430.14        49.00 o                         
   6   6  12        430.12        428.95        20.34 o                         
   7   6  12         45.39         50.85        13.87 o                         
   8   6  12         14.51         30.51        18.49 o                         
   9   6  12         51.76         97.07        24.96 o                         
  10   6  12         85.28         76.73        20.34 o                         
 -11   7  12        113.38        379.95       122.95 o                         
 -10   7  12        116.77        118.33        22.19 o                         
  -9   7  12          2.16        -14.79        21.26 o                         
  -8   7  12       1552.95       1740.76        61.94 o                         
  -7   7  12          9.35         -9.24        24.04 o                         
  -6   7  12       2079.58       2099.45        64.71 o                         
  -5   7  12        743.01        811.68        42.53 o                         
  -4   7  12       1849.66       2051.37        64.71 o                         
  -3   7  12       1400.46       1470.81        70.26 o                         
  -2   7  12       1643.27       1703.78        74.88 o                         
  -1   7  12         38.34         73.96        17.56 o                         
   0   7  12       1029.08       1171.29        34.20 o                         
   1   7  12        840.54        893.03        25.88 o                         
   2   7  12        736.27        741.42        23.11 o                         
   3   7  12        414.48        398.44        19.41 o                         
   4   7  12         66.25         75.81        13.87 o                         
   5   7  12        198.38        196.91        17.56 o                         
   6   7  12        143.70        154.38        19.41 o                         
   7   7  12        492.43        465.93        25.88 o                         
   8   7  12          1.25         24.96        18.49 o                         
   9   7  12        280.22        229.27        23.11 o                         
 -10   8  12        192.93        182.12        52.69 o                         
  -9   8  12        232.91        195.99        22.19 o                         
  -8   8  12        189.75        186.74        24.04 o                         
  -7   8  12        675.96        818.15        46.22 o                         
  -6   8  12        241.77        221.87        25.88 o                         
  -5   8  12       6543.81       6655.18       170.10 o                         
  -4   8  12       1195.56       1347.86        64.71 o                         
  -3   8  12       3929.32       4050.98       150.69 o                         
  -2   8  12       4317.91       4775.76       166.40 o                         
  -1   8  12        328.26        349.45        31.43 o                         
   0   8  12       1325.28       1286.85        56.39 o                         
   1   8  12        230.07        244.06        18.49 o                         
   2   8  12         13.34        -10.17        10.17 o                         
   3   8  12        802.00        842.18        24.96 o                         
   4   8  12       1149.98       1099.18        33.28 o                         
   5   8  12        771.75        675.78        24.04 o                         
   6   8  12       4021.61       4077.79        91.52 o                         
   7   8  12        129.54        171.02        27.73 o                         
   8   8  12        580.06        583.33        32.36 o                         
   9   8  12        225.63        225.57        23.11 o                         
 -10   9  12        345.66        396.59        63.79 o                         
  -9   9  12         85.37         88.75        21.26 o                         
  -8   9  12       1363.78       1405.18        56.39 o                         
  -7   9  12        764.79        763.60        38.83 o                         
  -6   9  12          5.96         -4.62        18.49 o                         
  -5   9  12         87.29         74.88        28.66 o                         
  -4   9  12        102.41        148.84        31.43 o                         
  -3   9  12        313.90        318.94        31.43 o                         
  -2   9  12        598.58        610.14        30.51 o                         
  -1   9  12         82.68        131.27        24.04 o                         
   0   9  12       2111.29       2210.38        85.97 o                         
   1   9  12       1085.19       1085.31        53.62 o                         
   2   9  12        161.69        164.55        18.49 o                         
   3   9  12       1285.64       1307.19        45.30 o                         
   4   9  12        550.19        455.76        26.81 o                         
   5   9  12        158.50        136.82        20.34 o                         
   6   9  12         39.08         11.09        17.56 o                         
   7   9  12         11.44         12.94        17.56 o                         
   8   9  12        107.39         61.94        17.56 o                         
  -9  10  12          1.71        -39.75        50.85 o                         
  -8  10  12         14.49         -5.55        53.62 o                         
  -7  10  12        409.34        390.12        24.04 o                         
  -6  10  12         51.98         60.09        22.19 o                         
  -5  10  12        402.80        426.18        34.20 o                         
  -4  10  12        712.91        753.43        45.30 o                         
  -3  10  12        119.02         84.13        17.56 o                         
  -2  10  12        451.74        371.63        32.36 o                         
  -1  10  12         77.87         88.75        21.26 o                         
   0  10  12        169.66        171.02        22.19 o                         
   1  10  12         18.83         -0.92        18.49 o                         
   2  10  12        177.06        191.36        18.49 o                         
   3  10  12        249.16        193.21        22.19 o                         
   4  10  12        476.44        395.67        26.81 o                         
   5  10  12         43.04         47.15        16.64 o                         
   6  10  12        760.51        668.38        29.58 o                         
   7  10  12         15.93         20.34        49.92 o                         
  -8  11  12       1124.09       1114.90        75.81 o                         
  -7  11  12        707.29        685.02        33.28 o                         
  -6  11  12        513.14        437.27        30.51 o                         
  -5  11  12        529.10        556.52        69.33 o                         
  -4  11  12        185.91        161.78        27.73 o                         
  -3  11  12         59.00         76.73        24.96 o                         
  -2  11  12       1466.92       1449.55        56.39 o                         
  -1  11  12         90.20        173.80        24.04 o                         
   0  11  12       2037.99       1958.93        73.03 o                         
   1  11  12       1765.31       1685.29        71.18 o                         
   2  11  12         77.73         39.75        20.34 o                         
   3  11  12        789.09        702.59        33.28 o                         
   4  11  12         29.19         85.05        49.92 o                         
   5  11  12          4.16         14.79        44.37 o                         
   6  11  12         57.70         49.92        47.15 o                         
  -7  12  12        918.14        716.46        45.30 o                         
  -6  12  12          6.78          3.70        27.73 o                         
  -5  12  12       1473.61       1407.95        63.79 o                         
  -4  12  12        286.52        281.96        27.73 o                         
  -3  12  12       1049.46       1012.28        49.00 o                         
  -2  12  12        642.24        696.12        37.90 o                         
  -1  12  12         81.10         76.73        19.41 o                         
   4  12  12       1098.66       1070.52        66.56 o                         
 -12   1  13        398.64        375.33        28.66 o                         
 -11   1  13          1.89         21.26        27.73 o                         
 -10   1  13       1593.04       1736.13        56.39 o                         
  -9   1  13       4162.60       4101.83       110.01 o                         
  -8   1  13         12.52         11.09        17.56 o                         
  -7   1  13       3177.49       3209.72        84.13 o                         
  -6   1  13       3171.40       3241.15        89.67 o                         
  -5   1  13        101.05        113.71        15.72 o                         
  -4   1  13         20.18         44.37        14.79 o                         
  -3   1  13        627.86        707.21        19.41 o                         
  -2   1  13        622.02        565.77        21.26 o                         
  -1   1  13       9228.52       9276.95       183.04 o                         
   0   1  13       5418.63       5655.84       137.74 o                         
   1   1  13       8245.27       8578.98       216.32 o                         
   2   1  13       8253.52       8537.38       221.87 o                         
   3   1  13        928.54        912.44        33.28 o                         
   4   1  13       1311.15       1414.42        42.53 o                         
   5   1  13        181.61        194.14        17.56 o                         
   6   1  13        176.25        214.47        18.49 o                         
   7   1  13        732.02        827.39        34.20 o                         
   8   1  13        623.15        743.27        31.43 o                         
   9   1  13         83.54        114.63        24.04 o                         
  10   1  13        636.66        815.37        40.68 o                         
 -13   2  13        183.86        125.73        39.75 o                         
 -12   2  13        632.16        629.56        33.28 o                         
 -11   2  13         62.24         69.33        21.26 o                         
 -10   2  13        399.87        374.41        27.73 o                         
  -9   2  13          1.54         -7.40        18.49 o                         
  -8   2  13         72.36         76.73        19.41 o                         
  -7   2  13       1382.02       1350.63        41.60 o                         
  -6   2  13       1887.61       1909.93        57.32 o                         
  -5   2  13        389.75        412.31        20.34 o                         
  -4   2  13      13975.54      14775.63       281.04 o                         
  -3   2  13       3100.93       3134.84        51.77 o                         
  -2   2  13       6250.54       6739.31       135.90 o                         
  -1   2  13       8546.40       8973.72       148.84 o                         
   0   2  13         14.24         -0.92         6.47 o                         
   1   2  13         27.93         13.87        12.02 o                         
   2   2  13       1720.07       1646.46        49.00 o                         
   3   2  13        287.78        350.37        20.34 o                         
   4   2  13       5922.92       6377.84       177.50 o                         
   5   2  13       2306.88       2439.65        72.11 o                         
   6   2  13        946.94       1071.45        36.98 o                         
   7   2  13       1987.89       2450.74        72.11 o                         
   8   2  13        482.17        629.56        28.66 o                         
   9   2  13       1084.79       1345.09        48.07 o                         
  10   2  13         76.86         91.52        20.34 o                         
 -12   3  13        197.11        178.42        37.90 o                         
 -11   3  13        542.82        573.16        29.58 o                         
 -10   3  13         71.52         70.26        21.26 o                         
  -9   3  13        127.66        159.93        21.26 o                         
  -8   3  13        224.33        201.53        19.41 o                         
  -7   3  13         39.03         29.58        15.72 o                         
  -6   3  13        176.66        172.87        31.43 o                         
  -5   3  13       2787.95       2864.90        61.01 o                         
  -4   3  13         56.36         53.62         8.32 o                         
  -3   3  13       6380.45       6693.08       105.39 o                         
  -2   3  13        645.68        657.29        17.56 o                         
  -1   3  13        231.35        196.91         8.32 o                         
   0   3  13        989.11       1045.56        21.26 o                         
   1   3  13       1701.15       1638.14        51.77 o                         
   2   3  13        199.48        210.78        14.79 o                         
   3   3  13        556.54        620.31        24.04 o                         
   4   3  13       1601.45       1754.62        66.56 o                         
   5   3  13          4.49         -4.62        19.41 o                         
   6   3  13        561.38        598.12        24.96 o                         
   7   3  13         24.65         25.88        24.96 o                         
   8   3  13        268.25        320.79        24.04 o                         
   9   3  13         63.68         68.41        23.11 o                         
  10   3  13         53.99         49.00        21.26 o                         
 -11   4  13        453.66        457.61        48.07 o                         
 -10   4  13          0.63         -7.40        17.56 o                         
  -9   4  13         83.55         93.37        20.34 o                         
  -8   4  13        279.60        318.01        23.11 o                         
  -7   4  13          9.73         11.09        14.79 o                         
  -6   4  13       1010.48       1086.24        33.28 o                         
  -5   4  13        251.54        290.28        14.79 o                         
  -4   4  13      10722.68      10824.49       179.35 o                         
  -3   4  13       5407.29       6012.68       103.54 o                         
  -2   4  13        676.63        713.68        17.56 o                         
  -1   4  13       2704.42       2716.99        49.00 o                         
   0   4  13       2741.49       2794.64        48.07 o                         
   1   4  13       1079.21       1032.62        24.04 o                         
   2   4  13        441.41        523.24        20.34 o                         
   3   4  13        400.56        413.23        22.19 o                         
   4   4  13       4143.37       3784.74       110.94 o                         
   5   4  13        357.43        384.57        23.11 o                         
   6   4  13          2.54         -2.77        15.72 o                         
   7   4  13        560.84        605.52        28.66 o                         
   8   4  13        136.67        174.72        21.26 o                         
   9   4  13         59.86         26.81        22.19 o                         
  10   4  13         19.69         -3.70        22.19 o                         
 -11   5  13          4.49         -7.40        36.98 o                         
 -10   5  13       1054.04       1256.34        82.28 o                         
  -9   5  13       1583.96       2080.96        99.84 o                         
  -8   5  13        177.99        199.68        29.58 o                         
  -7   5  13       3947.33       4133.26       117.41 o                         
  -6   5  13        162.99        170.10        12.94 o                         
  -5   5  13         21.42         33.28         9.24 o                         
  -4   5  13        116.18        149.76         9.24 o                         
  -3   5  13       1470.51       1590.07        31.43 o                         
  -2   5  13          0.32          0.00         5.55 o                         
  -1   5  13       6245.18       6484.16       129.42 o                         
   0   5  13         12.57         -2.77         6.47 o                         
   1   5  13       5629.13       5691.89       103.54 o                         
   2   5  13       1829.86       1770.34        45.30 o                         
   3   5  13       1619.59       1701.93        51.77 o                         
   4   5  13       1458.13       1376.52        48.07 o                         
   5   5  13        179.94        179.35        17.56 o                         
   6   5  13         20.24         12.02        12.94 o                         
   7   5  13         77.51         69.33        18.49 o                         
   8   5  13         16.80         -7.40        20.34 o                         
   9   5  13        433.67        393.82        27.73 o                         
  10   5  13        487.31        446.51        35.13 o                         
 -10   6  13       1060.89       1169.44        56.39 o                         
  -9   6  13        161.12        150.69        36.98 o                         
  -8   6  13       2144.24       2306.53        73.96 o                         
  -7   6  13         52.68         45.30        24.04 o                         
  -6   6  13       1342.75       1359.88        43.45 o                         
  -5   6  13        395.26        360.54        24.04 o                         
  -4   6  13       1394.98       1431.99        35.13 o                         
  -3   6  13         67.10         56.39         7.40 o                         
  -1   6  13         16.76          5.55         7.40 o                         
   0   6  13       9529.54       9691.10       189.51 o                         
   1   6  13       6272.66       6444.40       115.56 o                         
   2   6  13        104.20        102.61        17.56 o                         
   3   6  13        583.24        584.26        22.19 o                         
   4   6  13        196.56        149.76        21.26 o                         
   5   6  13       1083.51       1064.05        41.60 o                         
   6   6  13        238.91        228.34        20.34 o                         
   7   6  13        800.47        830.16        32.36 o                         
   8   6  13         81.60         82.28        19.41 o                         
   9   6  13        497.01        529.72        28.66 o                         
  10   6  13          0.35         27.73        38.83 o                         
 -11   7  13        554.35        635.10        56.39 o                         
 -10   7  13        741.16        779.32        42.53 o                         
  -9   7  13        423.85        416.01        32.36 o                         
  -8   7  13        312.95        281.04        26.81 o                         
  -7   7  13         90.34         76.73        24.04 o                         
  -6   7  13       1612.48       1759.25        56.39 o                         
  -5   7  13       1954.87       2056.00        62.86 o                         
  -4   7  13         24.20         18.49        17.56 o                         
  -3   7  13       3739.65       3669.18       141.44 o                         
  -2   7  13       2115.23       2307.45        88.75 o                         
  -1   7  13         56.48         23.11        30.51 o                         
   0   7  13        619.58        696.12        24.04 o                         
   1   7  13         70.15         63.79        11.09 o                         
   2   7  13        569.38        587.96        21.26 o                         
   3   7  13       1230.49       1318.28        36.98 o                         
   4   7  13          2.25         -6.47        13.87 o                         
   5   7  13        665.22        597.20        25.88 o                         
   6   7  13       1059.32       1030.77        35.13 o                         
   7   7  13        457.46        397.52        24.96 o                         
   8   7  13        213.41        264.40        22.19 o                         
   9   7  13        645.31        614.77        30.51 o                         
 -10   8  13        113.39        169.18        53.62 o                         
  -9   8  13         53.47         65.64        24.04 o                         
  -8   8  13         82.93         62.86        23.11 o                         
  -7   8  13        484.73        507.53        29.58 o                         
  -6   8  13        624.64        633.25        29.58 o                         
  -5   8  13          9.37          0.00        24.96 o                         
  -4   8  13        395.36        432.65        43.45 o                         
  -3   8  13        193.16        242.21        31.43 o                         
  -2   8  13        326.53        414.16        35.13 o                         
  -1   8  13        741.08        804.28        38.83 o                         
   0   8  13        219.13        181.19        24.96 o                         
   1   8  13         53.90         50.85        17.56 o                         
   2   8  13        163.52        162.70        19.41 o                         
   3   8  13        192.74        175.65        13.87 o                         
   4   8  13        539.77        482.57        20.34 o                         
   5   8  13        107.83         66.56        13.87 o                         
   6   8  13         17.10        -17.56        17.56 o                         
   7   8  13        354.88        319.86        23.11 o                         
   8   8  13        301.35        245.91        22.19 o                         
   9   8  13         95.92         83.20        21.26 o                         
  -9   9  13          6.53         16.64        25.88 o                         
  -8   9  13         25.27         36.98        46.22 o                         
  -7   9  13        101.50         49.00        23.11 o                         
  -6   9  13        210.80        197.83        21.26 o                         
  -5   9  13       2524.69       2493.27        96.14 o                         
  -4   9  13        140.98        108.16        22.19 o                         
  -3   9  13       2095.15       2387.88        97.99 o                         
  -2   9  13        511.28        611.99        36.98 o                         
  -1   9  13       1979.65       2064.32        78.58 o                         
   0   9  13        145.20        131.27        24.04 o                         
   1   9  13        841.25        820.00        43.45 o                         
   2   9  13        542.54        537.11        25.88 o                         
   3   9  13        554.70        508.45        24.04 o                         
   4   9  13        514.54        456.68        27.73 o                         
   5   9  13        614.47        571.32        29.58 o                         
   6   9  13        741.49        753.43        32.36 o                         
   7   9  13         36.81         34.20        18.49 o                         
   8   9  13        454.48        391.05        30.51 o                         
  -9  10  13        582.58        562.07        58.24 o                         
  -8  10  13       1453.13       1474.51        54.54 o                         
  -7  10  13          2.19         12.02        22.19 o                         
  -6  10  13       1314.48       1285.92        45.30 o                         
  -5  10  13        532.72        536.19        38.83 o                         
  -4  10  13          5.69         16.64        19.41 o                         
  -3  10  13          1.35         -2.77        25.88 o                         
  -2  10  13        813.03        893.95        42.53 o                         
  -1  10  13          6.46         21.26        22.19 o                         
   0  10  13       2700.62       2661.52        98.92 o                         
   1  10  13        782.49        765.45        41.60 o                         
   2  10  13       1926.45       2007.00        61.01 o                         
   3  10  13       2280.79       2264.00        68.41 o                         
   4  10  13        206.96        178.42        26.81 o                         
   5  10  13        180.30        152.54        20.34 o                         
   6  10  13        159.14        132.20        17.56 o                         
   7  10  13          8.03         61.01        36.05 o                         
  -7  11  13         52.88         36.05        23.11 o                         
  -6  11  13        148.53         95.22        27.73 o                         
  -5  11  13        366.16        323.56        31.43 o                         
  -4  11  13          7.69          8.32        53.62 o                         
  -3  11  13        935.48        939.25        49.92 o                         
  -2  11  13        248.01        273.64        29.58 o                         
  -1  11  13         50.81         46.22        22.19 o                         
   0  11  13          3.51         30.51        22.19 o                         
   1  11  13        164.58        122.95        21.26 o                         
   2  11  13          0.50         -5.55        29.58 o                         
   3  11  13        109.44         86.90        19.41 o                         
   4  11  13         15.20         16.64        29.58 o                         
   5  11  13        408.71        314.32        37.90 o                         
   6  11  13         64.09         32.36        48.07 o                         
  -6  12  13         81.19         61.01        27.73 o                         
  -5  12  13        130.91         94.29        19.41 o                         
  -4  12  13         62.05         55.47        20.34 o                         
  -3  12  13         83.61         51.77        22.19 o                         
  -2  12  13         12.60         13.87        21.26 o                         
  -1  12  13         49.26         54.54        19.41 o                         
   0  12  13        668.81        620.31        33.28 o                         
   4  12  13         41.44         47.15        46.22 o                         
 -12   0  14        304.75        401.22        42.53 o                         
 -11   0  14         11.98         36.98        31.43 o                         
 -10   0  14       2880.84       3444.53       134.97 o                         
  -9   0  14       1564.63       1874.80        83.20 o                         
  -8   0  14         29.50         24.04        27.73 o                         
  -7   0  14        852.89        828.32        44.37 o                         
  -5   0  14       1520.06       1553.09        64.71 o                         
  -4   0  14        765.39        881.01        39.75 o                         
  -3   0  14        229.94        269.02        23.11 o                         
  -2   0  14       6153.12       7562.08       250.53 o                         
  -1   0  14       6998.69       7616.62       254.23 o                         
   0   0  14       1595.44       1682.52        72.11 o                         
   1   0  14      19604.21      19868.47       658.21 o                         
   2   0  14      11445.46      10487.99       371.63 o                         
   3   0  14         27.19         -5.55        22.19 o                         
   4   0  14        765.74        804.28        37.90 o                         
   5   0  14          0.97         10.17        20.34 o                         
   6   0  14         36.89         63.79        25.88 o                         
   7   0  14        476.42        635.10        38.83 o                         
   8   0  14        243.96        305.07        30.51 o                         
   9   0  14        153.21        237.59        44.37 o                         
  10   0  14        307.84        391.97        41.60 o                         
 -12   1  14        260.95        249.60        27.73 o                         
 -11   1  14        144.77        149.76        24.96 o                         
 -10   1  14        288.31        360.54        36.05 o                         
  -9   1  14        156.11        202.46        23.11 o                         
  -8   1  14        143.88        172.87        23.11 o                         
  -7   1  14       3899.22       3688.59        96.14 o                         
  -5   1  14        635.96        684.10        25.88 o                         
  -4   1  14       2425.62       2537.64        54.54 o                         
  -3   1  14        124.28        142.37        15.72 o                         
  -2   1  14       1623.99       1633.52        46.22 o                         
  -1   1  14       1495.14       1582.67        41.60 o                         
   0   1  14         83.85        109.09        12.94 o                         
   1   1  14        295.05        273.64        18.49 o                         
   2   1  14       1298.89       1247.10        45.30 o                         
   3   1  14        479.61        547.28        28.66 o                         
   4   1  14       1491.51       1546.62        48.07 o                         
   5   1  14        429.36        511.23        23.11 o                         
   6   1  14        138.16        110.94        19.41 o                         
   7   1  14        959.94       1169.44        43.45 o                         
   8   1  14        114.45        143.29        21.26 o                         
   9   1  14         76.58        119.26        23.11 o                         
  10   1  14        217.09        290.28        28.66 o                         
 -12   2  14          8.65         -4.62        24.96 o                         
 -11   2  14        104.33         87.82        21.26 o                         
 -10   2  14         89.50        101.69        21.26 o                         
  -9   2  14         76.72         77.65        18.49 o                         
  -8   2  14        498.54        494.59        24.96 o                         
  -7   2  14        261.85        281.96        20.34 o                         
  -6   2  14       1654.91       1571.58        64.71 o                         
  -5   2  14        161.90        213.55        13.87 o                         
  -4   2  14          0.86        -10.17        10.17 o                         
  -3   2  14       1445.33       1570.66        44.37 o                         
  -2   2  14        981.03       1042.79        31.43 o                         
  -1   2  14         14.63         -6.47         6.47 o                         
   0   2  14        628.87        645.27        15.72 o                         
   1   2  14       2364.83       2525.62        73.96 o                         
   2   2  14       1025.52        986.40        33.28 o                         
   3   2  14         15.67         -8.32        15.72 o                         
   4   2  14        260.80        216.32        19.41 o                         
   5   2  14        691.11        757.13        27.73 o                         
   6   2  14        819.58        946.65        34.20 o                         
   7   2  14        338.23        375.33        24.96 o                         
   8   2  14        288.12        326.33        25.88 o                         
   9   2  14         61.96         75.81        24.04 o                         
  10   2  14         21.42         60.09        23.11 o                         
 -11   3  14        102.45        102.61        22.19 o                         
 -10   3  14        210.93        220.95        21.26 o                         
  -9   3  14          1.89        -11.09        18.49 o                         
  -8   3  14          2.21         27.73        19.41 o                         
  -7   3  14        736.66        759.91        31.43 o                         
  -6   3  14        357.52        401.22        18.49 o                         
  -5   3  14       5231.16       5279.59       106.31 o                         
  -4   3  14       5798.47       6232.70       123.88 o                         
  -3   3  14        914.19        894.88        20.34 o                         
  -2   3  14       6674.50       6828.98       133.12 o                         
  -1   3  14       4643.90       4889.46        85.97 o                         
   0   3  14         61.34         64.71         6.47 o                         
   1   3  14         41.88         26.81         9.24 o                         
   2   3  14         76.59         83.20        13.87 o                         
   3   3  14        496.02        542.66        22.19 o                         
   4   3  14       3800.73       3881.80       124.80 o                         
   5   3  14       1456.05       1573.43        50.85 o                         
   6   3  14       2028.09       2313.00        66.56 o                         
   7   3  14       4383.96       4994.85       137.74 o                         
   8   3  14        153.55        194.14        21.26 o                         
   9   3  14        335.40        428.02        29.58 o                         
  10   3  14        276.08        332.81        24.96 o                         
 -11   4  14         17.59        -15.72        31.43 o                         
 -10   4  14        832.91        905.05        56.39 o                         
  -9   4  14        860.65        898.57        34.20 o                         
  -8   4  14       1379.18       1398.71        49.00 o                         
  -7   4  14       4272.09       4543.72       123.88 o                         
  -6   4  14          6.99         12.94        11.09 o                         
  -5   4  14        113.21         89.67        12.02 o                         
  -4   4  14        891.38        919.84        18.49 o                         
  -3   4  14       3689.67       3835.58        69.33 o                         
  -2   4  14        196.59        183.97         9.24 o                         
  -1   4  14       6734.98       7049.00       121.10 o                         
   0   4  14        572.56        564.84        13.87 o                         
   1   4  14       6128.74       6215.14       155.31 o                         
   2   4  14        823.74        807.98        28.66 o                         
   3   4  14       3031.65       3454.70        96.14 o                         
   4   4  14        866.58        905.05        38.83 o                         
   5   4  14        508.25        498.28        25.88 o                         
   6   4  14        153.62        172.87        19.41 o                         
   7   4  14        220.85        237.59        19.41 o                         
   8   4  14         20.45         -5.55        20.34 o                         
   9   4  14        380.85        416.01        29.58 o                         
  10   4  14        888.52        894.88        65.64 o                         
 -11   5  14        329.48        287.51        39.75 o                         
 -10   5  14        136.50        132.20        38.83 o                         
  -9   5  14        758.95        851.43        59.17 o                         
  -8   5  14       1100.85       1162.97        45.30 o                         
  -7   5  14         91.53         73.03        17.56 o                         
  -6   5  14       2692.74       2660.59        58.24 o                         
  -5   5  14        937.68        958.66        26.81 o                         
  -4   5  14       1268.51       1317.35        33.28 o                         
  -3   5  14        118.55         95.22         7.40 o                         
  -2   5  14       1299.34       1358.03        30.51 o                         
  -1   5  14        707.54        742.34        21.26 o                         
   0   5  14       2003.12       2084.66        47.15 o                         
   1   5  14        504.87        463.15        14.79 o                         
   2   5  14       3823.77       3938.20        85.05 o                         
   3   5  14        997.33        947.57        31.43 o                         
   4   5  14         91.84         66.56        17.56 o                         
   5   5  14        332.52        342.97        21.26 o                         
   6   5  14         55.96         67.49        17.56 o                         
   7   5  14        161.71        177.50        19.41 o                         
   8   5  14        305.03        329.11        23.11 o                         
   9   5  14         93.06         85.97        21.26 o                         
 -10   6  14        800.76        917.06        45.30 o                         
  -9   6  14        664.83        730.32        37.90 o                         
  -8   6  14        159.80        141.44        24.96 o                         
  -7   6  14       1456.68       1449.55        51.77 o                         
  -6   6  14       2014.12       1957.08        60.09 o                         
  -4   6  14       1392.90       1378.37        48.07 o                         
  -3   6  14        713.35        665.61        23.11 o                         
  -2   6  14       1648.18       1651.08        46.22 o                         
  -1   6  14       1522.78       1381.14        40.68 o                         
   0   6  14        324.50        352.22        16.64 o                         
   1   6  14       5606.97       5893.43       125.73 o                         
   2   6  14       4655.33       4813.66       101.69 o                         
   3   6  14        104.75         72.11        12.94 o                         
   4   6  14       1183.52       1219.36        44.37 o                         
   5   6  14        808.86        781.17        36.98 o                         
   6   6  14        402.73        412.31        20.34 o                         
   7   6  14          2.56          3.70        18.49 o                         
   8   6  14         64.07         98.92        19.41 o                         
   9   6  14        378.18        363.31        27.73 o                         
 -10   7  14        482.30        525.09        36.05 o                         
  -9   7  14         59.28         70.26        24.96 o                         
  -8   7  14        257.09        248.68        26.81 o                         
  -7   7  14        429.06        413.23        28.66 o                         
  -6   7  14       2652.02       2769.68        77.65 o                         
  -5   7  14          2.62        -10.17        22.19 o                         
  -4   7  14       1830.63       1914.55        82.28 o                         
  -3   7  14          5.80        -19.41        29.58 o                         
  -2   7  14       2183.20       2222.40        87.82 o                         
  -1   7  14        563.72        660.99        39.75 o                         
   0   7  14       3453.23       3732.04       134.05 o                         
   1   7  14         47.30         33.28        11.09 o                         
   2   7  14       1285.82       1255.42        36.05 o                         
   3   7  14         60.30         37.90        12.94 o                         
   4   7  14       2389.33       2283.41        59.17 o                         
   5   7  14        162.75        113.71        16.64 o                         
   6   7  14       1379.31       1252.64        40.68 o                         
   7   7  14        163.47        161.78        19.41 o                         
   8   7  14         83.98         73.03        20.34 o                         
   9   7  14        291.14        296.75        27.73 o                         
 -10   8  14         12.01        -36.98        36.98 o                         
  -9   8  14        241.26        207.08        28.66 o                         
  -8   8  14         16.03          0.00        17.56 o                         
  -7   8  14          7.92         28.66        19.41 o                         
  -6   8  14       2770.24       2961.04        85.05 o                         
  -5   8  14       2626.44       2721.61        76.73 o                         
  -4   8  14        224.85        278.26        34.20 o                         
  -3   8  14       4641.80       5305.47       195.06 o                         
  -2   8  14       1616.91       1568.81        61.01 o                         
  -1   8  14       1561.00       1718.57        69.33 o                         
   0   8  14       1268.77       1342.31        57.32 o                         
   1   8  14        299.34        304.15        18.49 o                         
   2   8  14         54.93         33.28        12.94 o                         
   3   8  14        938.81        887.48        31.43 o                         
   4   8  14         32.22         18.49        19.41 o                         
   5   8  14       2136.01       1914.55        51.77 o                         
   6   8  14       1725.60       1594.69        47.15 o                         
   7   8  14         89.38         59.17        22.19 o                         
   8   8  14        591.19        548.20        28.66 o                         
  -9   9  14        370.55        351.29        24.96 o                         
  -8   9  14        320.97        269.94        24.04 o                         
  -7   9  14          5.72         -5.55        14.79 o                         
  -6   9  14        352.03        410.46        28.66 o                         
  -4   9  14        106.04         89.67        35.13 o                         
  -3   9  14        123.99         76.73        29.58 o                         
  -2   9  14        193.78        205.23        35.13 o                         
  -1   9  14        375.15        436.34        33.28 o                         
   0   9  14        847.41        990.10        45.30 o                         
   1   9  14         20.33         27.73        22.19 o                         
   2   9  14        854.30        905.05        34.20 o                         
   3   9  14        842.17        868.07        35.13 o                         
   4   9  14          0.88         10.17        20.34 o                         
   5   9  14         72.49         84.13        30.51 o                         
   6   9  14         37.59         18.49        18.49 o                         
   7   9  14        213.86        245.91        22.19 o                         
   8   9  14        143.28        107.24        20.34 o                         
  -8  10  14        167.32        171.95        27.73 o                         
  -7  10  14         97.76         97.99        19.41 o                         
  -6  10  14          0.85        -18.49        26.81 o                         
  -5  10  14        118.36        112.78        29.58 o                         
  -4  10  14         51.31         57.32        29.58 o                         
  -3  10  14        346.79        347.60        32.36 o                         
  -2  10  14         95.89         77.65        27.73 o                         
  -1  10  14        437.11        466.85        31.43 o                         
   0  10  14        505.32        508.45        35.13 o                         
   1  10  14         52.39         27.73        22.19 o                         
   2  10  14         40.63        -21.26        21.26 o                         
   3  10  14        138.53        124.80        20.34 o                         
   4  10  14         83.38         50.85        18.49 o                         
   5  10  14        141.23         96.14        13.87 o                         
   6  10  14         70.98         38.83        12.02 o                         
  -7  11  14          0.77         -5.55        30.51 o                         
  -6  11  14       1045.56       1011.36        53.62 o                         
  -5  11  14        575.19        496.43        31.43 o                         
  -4  11  14         57.73         59.17        24.96 o                         
  -3  11  14        302.48        260.70        31.43 o                         
  -2  11  14        325.91        342.97        30.51 o                         
  -1  11  14        428.05        446.51        24.96 o                         
   0  11  14       2441.56       2238.12        85.97 o                         
   1  11  14         45.87         39.75        22.19 o                         
   2  11  14       2128.95       1975.57        73.96 o                         
   3  11  14       1150.24        946.65        39.75 o                         
   4  11  14         26.98         -0.92        20.34 o                         
   5  11  14         18.88         13.87        48.07 o                         
  -6  12  14        594.49        472.40        44.37 o                         
  -5  12  14       1154.71       1066.83        61.01 o                         
  -4  12  14        141.11         93.37        23.11 o                         
  -3  12  14       1988.08       1972.80        76.73 o                         
  -2  12  14        416.63        454.83        32.36 o                         
  -1  12  14        252.80        269.02        21.26 o                         
   0  12  14        138.95        116.48        21.26 o                         
   4  12  14        248.71        245.91        52.69 o                         
 -12   1  15         34.43         72.11        30.51 o                         
 -11   1  15         36.35         39.75        22.19 o                         
 -10   1  15       1888.27       2081.88        70.26 o                         
  -9   1  15        364.57        357.77        24.96 o                         
  -8   1  15       1870.10       1807.32        55.47 o                         
  -7   1  15       2612.69       2528.40        75.81 o                         
  -6   1  15       1696.56       1642.76        48.07 o                         
  -5   1  15       4347.24       4462.36       107.24 o                         
  -4   1  15        158.87        150.69        11.09 o                         
  -3   1  15        134.17        134.05        12.94 o                         
  -2   1  15       1114.84       1184.23        35.13 o                         
  -1   1  15       1343.15       1356.18        37.90 o                         
   0   1  15       3109.67       3337.30        87.82 o                         
   1   1  15      10986.14      11661.13       285.66 o                         
   2   1  15       2652.72       2531.17        75.81 o                         
   3   1  15       1597.79       1584.52        53.62 o                         
   4   1  15       1000.08       1122.29        38.83 o                         
   5   1  15         41.29         32.36        16.64 o                         
   6   1  15          0.63        -17.56        17.56 o                         
   7   1  15        173.13        146.99        24.96 o                         
   8   1  15        100.02        119.26        23.11 o                         
   9   1  15        771.90       1033.55        42.53 o                         
  10   1  15          6.72         10.17        18.49 o                         
 -12   2  15        482.64        354.99        39.75 o                         
 -11   2  15        312.54        298.60        26.81 o                         
 -10   2  15        479.11        501.06        30.51 o                         
  -9   2  15         72.74         66.56        19.41 o                         
  -8   2  15         25.91         11.09        18.49 o                         
  -7   2  15       1943.70       2017.17        89.67 o                         
  -6   2  15        901.51        911.52        29.58 o                         
  -5   2  15       8204.99       8445.86       163.63 o                         
  -4   2  15       6037.60       6162.44       106.31 o                         
  -3   2  15        412.87        437.27        18.49 o                         
  -2   2  15       9800.13      10263.34       239.43 o                         
  -1   2  15        340.93        328.18        14.79 o                         
   0   2  15        619.18        608.29        14.79 o                         
   1   2  15         22.94         61.01        14.79 o                         
   2   2  15       1045.31        986.40        36.05 o                         
   3   2  15       1220.72       1357.11        45.30 o                         
   4   2  15       6047.36       6560.89       174.72 o                         
   5   2  15        162.18        202.46        19.41 o                         
   6   2  15       4674.55       5346.15       135.90 o                         
   7   2  15        919.05       1132.46        41.60 o                         
   8   2  15        150.12        193.21        23.11 o                         
   9   2  15        294.09        426.18        28.66 o                         
 -11   3  15        239.87        238.51        38.83 o                         
 -10   3  15         59.43         56.39        21.26 o                         
  -9   3  15         36.87         44.37        18.49 o                         
  -8   3  15        372.94        393.82        24.96 o                         
  -7   3  15        221.14        251.45        24.96 o                         
  -6   3  15       1289.04       1308.11        33.28 o                         
  -5   3  15       1130.60       1115.82        28.66 o                         
  -4   3  15        101.25         98.92        11.09 o                         
  -3   3  15       3173.14       3444.53        85.97 o                         
  -2   3  15         11.23        -11.09        11.09 o                         
  -1   3  15       2269.80       2350.90        50.85 o                         
   0   3  15         64.82         58.24         7.40 o                         
   1   3  15         16.25         22.19        10.17 o                         
   2   3  15         63.63         79.50        14.79 o                         
   3   3  15       2614.31       2848.26        75.81 o                         
   4   3  15         53.21         49.92        19.41 o                         
   5   3  15        340.71        329.11        20.34 o                         
   6   3  15        966.34       1039.09        34.20 o                         
   7   3  15         33.46        -20.34        20.34 o                         
   8   3  15         55.69         55.47        21.26 o                         
   9   3  15          0.61         -5.55        22.19 o                         
 -11   4  15         59.83         48.07        30.51 o                         
 -10   4  15        650.81        709.06        54.54 o                         
  -9   4  15        739.35        750.66        34.20 o                         
  -8   4  15        539.01        538.04        36.05 o                         
  -7   4  15        227.48        238.51        17.56 o                         
  -6   4  15        101.71        134.05        12.94 o                         
  -5   4  15        175.40        219.10        12.94 o                         
  -4   4  15       6636.53       6940.84       139.59 o                         
  -3   4  15        610.64        636.03        22.19 o                         
  -2   4  15       2196.32       2258.45        49.00 o                         
  -1   4  15       2405.10       2510.83        48.07 o                         
   0   4  15        423.31        447.44        13.87 o                         
   1   4  15        153.82        171.95        12.94 o                         
   2   4  15        190.69        208.00        17.56 o                         
   3   4  15        600.17        593.50        27.73 o                         
   4   4  15        741.18        796.88        34.20 o                         
   5   4  15         52.61         29.58        14.79 o                         
   6   4  15       1139.45       1247.10        40.68 o                         
   7   4  15        592.65        661.91        30.51 o                         
   8   4  15         72.64         65.64        16.64 o                         
   9   4  15         11.87          5.55        20.34 o                         
 -10   5  15        612.33        625.86        49.92 o                         
  -9   5  15        205.31        231.11        27.73 o                         
  -8   5  15       1149.81       1196.25        59.17 o                         
  -7   5  15       2813.02       2855.65        77.65 o                         
  -6   5  15          4.27        -12.02        12.02 o                         
  -5   5  15        281.91        360.54        14.79 o                         
  -4   5  15        530.26        574.09        22.19 o                         
  -3   5  15         71.38         76.73        10.17 o                         
  -2   5  15       2290.20       2594.03        67.49 o                         
  -1   5  15       3468.22       3484.29        73.03 o                         
   0   5  15         48.58         51.77         9.24 o                         
   1   5  15       7106.95       7559.30       153.46 o                         
   2   5  15       1163.87       1180.53        33.28 o                         
   3   5  15        863.15        882.86        31.43 o                         
   4   5  15       1094.37       1094.56        44.37 o                         
   5   5  15        149.12        141.44        19.41 o                         
   6   5  15          3.11         11.09        17.56 o                         
   7   5  15        469.44        526.94        28.66 o                         
   8   5  15         28.93         16.64        19.41 o                         
   9   5  15        692.44        718.30        35.13 o                         
 -10   6  15         13.15         -8.32        31.43 o                         
  -9   6  15       1847.14       1956.16        67.49 o                         
  -8   6  15        828.60        792.26        37.90 o                         
  -7   6  15        395.87        399.37        27.73 o                         
  -6   6  15       1636.35       1827.66        59.17 o                         
  -5   6  15         99.96         98.92        21.26 o                         
  -4   6  15        514.28        933.70       141.44 o                         
  -3   6  15         33.18         12.02        29.58 o                         
  -2   6  15        589.13        538.96        22.19 o                         
  -1   6  15        145.23        150.69        11.09 o                         
   0   6  15       1623.98       1566.96        45.30 o                         
   1   6  15        149.23        114.63        12.94 o                         
   2   6  15       5066.19       5309.17       113.71 o                         
   3   6  15       2349.12       2374.94        59.17 o                         
   4   6  15        489.70        510.30        27.73 o                         
   5   6  15        834.33        772.85        35.13 o                         
   6   6  15        321.20        294.90        21.26 o                         
   7   6  15        634.76        664.69        32.36 o                         
   8   6  15        207.09        208.00        24.04 o                         
   9   6  15        134.92        164.55        25.88 o                         
 -10   7  15        100.25         64.71        24.96 o                         
  -9   7  15         50.31          4.62        24.96 o                         
  -8   7  15          1.73          1.85        18.49 o                         
  -7   7  15        744.78        731.25        35.13 o                         
  -6   7  15       2490.45       2513.60        73.03 o                         
  -5   7  15        162.86        127.58        19.41 o                         
  -4   7  15       2783.56       2839.01       111.86 o                         
  -3   7  15       4485.46       5031.83       191.36 o                         
  -2   7  15        391.26        403.99        36.05 o                         
  -1   7  15        344.84        388.27        31.43 o                         
   0   7  15        626.28        716.46        40.68 o                         
   1   7  15        704.58        717.38        23.11 o                         
   2   7  15        917.20        925.38        27.73 o                         
   3   7  15       1022.39        970.68        29.58 o                         
   4   7  15        519.07        469.63        23.11 o                         
   5   7  15       2155.11       2172.48        62.86 o                         
   6   7  15        336.55        309.69        22.19 o                         
   7   7  15          4.56          5.55        17.56 o                         
   8   7  15         58.76         68.41        20.34 o                         
   9   7  15        216.03        132.20        39.75 o                         
  -9   8  15         25.93          0.92        20.34 o                         
  -8   8  15          4.77         -7.40        23.11 o                         
  -7   8  15        214.34        194.14        24.96 o                         
  -6   8  15          8.16         -8.32        22.19 o                         
  -5   8  15        344.07        355.92        38.83 o                         
  -4   8  15        757.53        932.78        54.54 o                         
  -3   8  15          5.63          2.77        28.66 o                         
  -2   8  15         90.97        115.56        28.66 o                         
  -1   8  15        257.93        332.81        32.36 o                         
   0   8  15          8.07        -14.79        15.72 o                         
   1   8  15        111.35        120.18        23.11 o                         
   2   8  15          0.70         23.11        19.41 o                         
   3   8  15         52.83         75.81        17.56 o                         
   4   8  15        411.93        343.90        27.73 o                         
   5   8  15          9.14        -22.19        22.19 o                         
   6   8  15        146.01         93.37        21.26 o                         
   7   8  15         25.58         11.09        19.41 o                         
   8   8  15         14.90         -9.24        17.56 o                         
  -8   9  15          5.18        -24.96        24.96 o                         
  -7   9  15        126.45        109.09        35.13 o                         
  -6   9  15        973.42        909.67        55.47 o                         
  -5   9  15        523.05        572.24        42.53 o                         
  -4   9  15        843.08        941.10        49.00 o                         
  -3   9  15       2182.57       2363.84        93.37 o                         
  -2   9  15         91.85        123.88        30.51 o                         
  -1   9  15       2003.31       2100.37        79.50 o                         
   0   9  15         85.80         87.82        18.49 o                         
   1   9  15        579.79        592.58        35.13 o                         
   2   9  15          0.21        -12.94        12.94 o                         
   3   9  15        718.87        654.52        29.58 o                         
   4   9  15         33.78         60.09        22.19 o                         
   5   9  15       1022.46        900.42        38.83 o                         
   6   9  15        153.44        145.14        20.34 o                         
   7   9  15        370.47        268.09        23.11 o                         
  -8  10  15       1676.22       1766.64        92.45 o                         
  -7  10  15        482.82        506.60        32.36 o                         
  -6  10  15       1428.37       1354.33        61.01 o                         
  -5  10  15        131.05        105.39        31.43 o                         
  -4  10  15         46.01         69.33        28.66 o                         
  -3  10  15        805.03        812.60        47.15 o                         
  -2  10  15         52.07         93.37        29.58 o                         
  -1  10  15        811.88        893.95        44.37 o                         
   0  10  15       1869.41       2190.97       121.10 o                         
   1  10  15         39.99         61.01        22.19 o                         
   2  10  15       2366.15       2349.05        85.97 o                         
   3  10  15        486.07        465.00        29.58 o                         
   4  10  15        322.25        240.36        23.11 o                         
   5  10  15        400.61        358.69        24.96 o                         
   6  10  15         22.03         23.11        15.72 o                         
  -6  11  15        200.07        128.50        29.58 o                         
  -5  11  15        166.11        119.26        27.73 o                         
  -4  11  15         13.17         31.43        24.96 o                         
  -3  11  15        139.61        134.97        25.88 o                         
  -2  11  15         38.16         45.30        39.75 o                         
  -1  11  15        461.12        453.91        54.54 o                         
   0  11  15        148.34        141.44        31.43 o                         
   1  11  15         19.08          9.24        21.26 o                         
   2  11  15         43.62        -18.49        21.26 o                         
   3  11  15          2.03        -18.49        18.49 o                         
   4  11  15         40.91         32.36        19.41 o                         
   5  11  15        435.24        378.10        40.68 o                         
  -5  12  15         70.82         65.64        24.96 o                         
  -4  12  15        183.16        164.55        36.98 o                         
  -3  12  15        386.83        301.37        26.81 o                         
  -2  12  15          6.49          5.55        24.04 o                         
  -1  12  15        232.26        209.85        24.04 o                         
   0  12  15        564.74        526.02        31.43 o                         
   1  12  15          4.89         -0.92        16.64 o                         
 -12   0  16          6.97         24.04        37.90 o                         
 -11   0  16        133.06        112.78        30.51 o                         
 -10   0  16       1875.09       1829.50        89.67 o                         
  -9   0  16         14.58        -28.66        28.66 o                         
  -8   0  16       3106.21       3505.55       143.29 o                         
  -7   0  16       2550.93       2930.54       118.33 o                         
  -6   0  16        758.96        862.52        43.45 o                         
  -5   0  16       4685.13       4449.42       154.38 o                         
  -4   0  16          4.69        -15.72        20.34 o                         
  -3   0  16         65.87        120.18        24.04 o                         
  -2   0  16       3794.08       3781.04       126.65 o                         
  -1   0  16       1868.02       1725.96        64.71 o                         
   0   0  16      14799.62      15534.61       522.32 o                         
   1   0  16      16154.81      17044.25       564.84 o                         
   2   0  16          3.49         21.26        16.64 o                         
   3   0  16       6184.73       5698.37       250.53 o                         
   4   0  16       4353.45       4721.21       173.80 o                         
   5   0  16         67.90         74.88        25.88 o                         
   6   0  16         14.54         24.04        24.96 o                         
   7   0  16         51.57         59.17        22.19 o                         
   8   0  16        752.23        878.24        49.92 o                         
   9   0  16       1924.02       2491.42       112.78 o                         
 -12   1  16         24.98         20.34        24.04 o                         
 -11   1  16         44.11         57.32        24.96 o                         
 -10   1  16        312.49        306.92        24.96 o                         
  -9   1  16        283.83        299.52        24.96 o                         
  -8   1  16         10.47         13.87        19.41 o                         
  -7   1  16       1157.29       1054.81        35.13 o                         
  -6   1  16        830.39        868.99        33.28 o                         
  -5   1  16       5207.09       5598.52       113.71 o                         
  -4   1  16       2112.44       2263.08        60.09 o                         
  -3   1  16       1260.81       1390.39        38.83 o                         
  -2   1  16       1575.68       1924.72        50.85 o                         
  -1   1  16        115.90        165.48        13.87 o                         
   0   1  16        571.92        489.96        12.94 o                         
   1   1  16         26.21        -12.94        15.72 o                         
   2   1  16         29.39         22.19        14.79 o                         
   3   1  16       1056.71       1106.58        43.45 o                         
   4   1  16       4831.84       5030.91       132.20 o                         
   5   1  16          0.85         -8.32        12.94 o                         
   6   1  16        807.18        982.70        47.15 o                         
   7   1  16        432.34        518.62        28.66 o                         
   8   1  16          6.46        -10.17        20.34 o                         
   9   1  16          8.08        -12.02        23.11 o                         
 -12   2  16          9.74        133.12        83.20 o                         
 -11   2  16         96.85        102.61        20.34 o                         
 -10   2  16         56.38         14.79        19.41 o                         
  -9   2  16          1.21         -7.40        18.49 o                         
  -8   2  16        326.95        283.81        34.20 o                         
  -7   2  16        178.83        160.86        19.41 o                         
  -6   2  16         92.88        105.39        12.02 o                         
  -5   2  16        387.04        433.57        16.64 o                         
  -4   2  16        601.91        709.98        25.88 o                         
  -3   2  16        124.53        180.27        17.56 o                         
  -2   2  16         94.76         69.33        12.02 o                         
  -1   2  16        649.10        728.47        24.96 o                         
   0   2  16       2144.81       2386.03        45.30 o                         
   1   2  16        441.97        476.10        23.11 o                         
   2   2  16         21.73         14.79        15.72 o                         
   3   2  16       2360.72       2643.03        74.88 o                         
   4   2  16       1321.49       1362.65        47.15 o                         
   5   2  16        360.93        478.87        25.88 o                         
   6   2  16         81.95         58.24        19.41 o                         
   7   2  16        204.63        222.79        23.11 o                         
   8   2  16        515.10        649.89        32.36 o                         
   9   2  16        123.19        125.73        23.11 o                         
 -11   3  16       1141.75       1136.16        62.86 o                         
 -10   3  16        725.18        758.98        36.05 o                         
  -9   3  16         20.16         -1.85        17.56 o                         
  -8   3  16         10.25         17.56        25.88 o                         
  -7   3  16        206.30        248.68        15.72 o                         
  -6   3  16        564.15        534.34        19.41 o                         
  -5   3  16       5157.02       5331.36       107.24 o                         
  -4   3  16       2161.99       2326.86        61.94 o                         
  -3   3  16       2616.60       2799.26        71.18 o                         
  -2   3  16       3998.92       4220.16       103.54 o                         
  -1   3  16        549.91        622.16        18.49 o                         
   0   3  16        249.93        274.56        11.09 o                         
   1   3  16         16.98         22.19         9.24 o                         
   2   3  16         21.80         29.58        14.79 o                         
   3   3  16        756.01        732.17        26.81 o                         
   4   3  16        597.36        672.08        32.36 o                         
   5   3  16         14.15         26.81        17.56 o                         
   6   3  16       3449.11       3854.99       103.54 o                         
   7   3  16       2405.16       2795.56        83.20 o                         
   8   3  16        149.19        186.74        24.04 o                         
   9   3  16        482.30        632.33        33.28 o                         
 -11   4  16         44.30         40.68        41.60 o                         
 -10   4  16        315.27        257.92        31.43 o                         
  -9   4  16         24.46         19.41        32.36 o                         
  -8   4  16       2025.74       1945.06        46.22 o                         
  -7   4  16        536.94        521.39        19.41 o                         
  -6   4  16       1003.29       1029.85        26.81 o                         
  -5   4  16       1065.05       1143.56        28.66 o                         
  -4   4  16       3084.49       3072.90        78.58 o                         
  -3   4  16        265.04        297.68        16.64 o                         
  -2   4  16       2669.16       2946.25        74.88 o                         
  -1   4  16       3490.89       3671.03        75.81 o                         
   0   4  16        332.86        367.93        15.72 o                         
   1   4  16       1227.94       1237.85        34.20 o                         
   2   4  16        130.48        116.48        12.94 o                         
   4   4  16        216.82        241.28        21.26 o                         
   5   4  16        679.84        729.40        32.36 o                         
   6   4  16          1.63        -18.49        18.49 o                         
   7   4  16        518.49        559.30        27.73 o                         
   8   4  16          7.94         26.81        24.04 o                         
   9   4  16        473.21        468.70        31.43 o                         
 -10   5  16        225.98        195.06        29.58 o                         
  -8   5  16        417.83        353.14        23.11 o                         
  -7   5  16        488.18        566.69        31.43 o                         
  -6   5  16       1369.87       1425.52        45.30 o                         
  -5   5  16          1.67        -10.17        10.17 o                         
  -4   5  16       2272.06       2178.95        59.17 o                         
  -3   5  16        777.72        804.28        26.81 o                         
  -2   5  16          0.37        -12.02        12.02 o                         
  -1   5  16       1075.76       1150.03        34.20 o                         
   0   5  16        172.51        212.63        16.64 o                         
   1   5  16       3222.57       3633.12        80.43 o                         
   2   5  16       5765.89       6226.23       134.05 o                         
   3   5  16       2315.91       2417.46        68.41 o                         
   4   5  16        240.52        280.11        22.19 o                         
   5   5  16         65.35         44.37        15.72 o                         
   6   5  16         50.55         37.90        18.49 o                         
   7   5  16        145.10        128.50        20.34 o                         
   8   5  16         43.12         47.15        19.41 o                         
   9   5  16         81.93         86.90        25.88 o                         
  -9   6  16          0.46         -9.24        31.43 o                         
  -8   6  16        468.11        544.51        51.77 o                         
  -7   6  16        387.79        410.46        26.81 o                         
  -6   6  16         13.77        -13.87        22.19 o                         
  -5   6  16        110.20        114.63        21.26 o                         
  -4   6  16       2025.90       2183.57        91.52 o                         
  -3   6  16         31.43        335.58       122.03 o                         
  -2   6  16        344.75        412.31        34.20 o                         
  -1   6  16        134.55        127.58        12.94 o                         
   0   6  16        534.22        530.64        21.26 o                         
   1   6  16        938.09       1026.15        29.58 o                         
   2   6  16        364.08        311.54        17.56 o                         
   3   6  16        251.16        254.23        18.49 o                         
   4   6  16        937.63        879.16        36.05 o                         
   5   6  16        135.15        146.99        21.26 o                         
   6   6  16         90.85         73.96        17.56 o                         
   7   6  16        386.31        411.38        24.04 o                         
   8   6  16        269.52        269.94        24.04 o                         
   9   6  16         36.49         11.09        34.20 o                         
  -9   7  16        414.92        371.63        30.51 o                         
  -8   7  16        101.19        129.42        34.20 o                         
  -7   7  16        282.25        275.49        22.19 o                         
  -6   7  16        308.61        306.00        27.73 o                         
  -5   7  16       1122.54       1193.48        60.09 o                         
  -4   7  16        711.47        846.80        51.77 o                         
  -3   7  16        490.18        479.79        36.05 o                         
  -2   7  16        492.19        632.33        40.68 o                         
  -1   7  16        644.63        746.96        40.68 o                         
   0   7  16        959.55        952.19        45.30 o                         
   1   7  16        161.61        150.69        20.34 o                         
   2   7  16       1211.58       1312.73        36.05 o                         
   3   7  16          1.51         -3.70        12.02 o                         
   4   7  16        765.01        725.70        26.81 o                         
   5   7  16         22.87        -11.09        14.79 o                         
   6   7  16        672.45        673.01        31.43 o                         
   7   7  16          2.09         46.22        28.66 o                         
   8   7  16        656.33        653.59        32.36 o                         
  -9   8  16         51.97         57.32        33.28 o                         
  -8   8  16        211.21        179.35        36.05 o                         
  -7   8  16         14.14         18.49        23.11 o                         
  -6   8  16       2495.97       2651.35        78.58 o                         
  -5   8  16        286.77        319.86        34.20 o                         
  -4   8  16       3326.06       3378.90       123.88 o                         
  -3   8  16       3894.64       4002.91       138.67 o                         
  -2   8  16        243.47        341.13        35.13 o                         
  -1   8  16       2007.85       2185.42        85.05 o                         
   0   8  16        739.29        727.55        42.53 o                         
   1   8  16         35.19         65.64        24.04 o                         
   2   8  16         10.88         16.64        17.56 o                         
   3   8  16        270.23        241.28        22.19 o                         
   4   8  16        336.46        331.88        26.81 o                         
   5   8  16       1346.44       1290.54        51.77 o                         
   6   8  16        116.93        114.63        21.26 o                         
   7   8  16       1147.03       1118.60        41.60 o                         
  -8   9  16         19.14         26.81        21.26 o                         
  -7   9  16        420.04        354.07        25.88 o                         
  -5   9  16        377.61        336.50        36.98 o                         
  -4   9  16        130.65        101.69        31.43 o                         
  -3   9  16         70.36         26.81        30.51 o                         
  -2   9  16        163.49        167.33        24.04 o                         
  -1   9  16       1647.96       1729.66        68.41 o                         
   0   9  16       1169.97       1263.74        56.39 o                         
   1   9  16         34.59         14.79        24.04 o                         
   2   9  16        417.49        439.12        24.96 o                         
   3   9  16        164.87        176.57        22.19 o                         
   4   9  16        199.40        141.44        23.11 o                         
   5   9  16        153.09        135.90        24.96 o                         
   6   9  16          4.76         -6.47        17.56 o                         
   7   9  16          0.59         17.56        17.56 o                         
  -7  10  16        139.44         88.75        23.11 o                         
  -6  10  16         95.18         77.65        28.66 o                         
  -5  10  16         37.82         21.26        27.73 o                         
  -4  10  16        450.57        474.25        36.98 o                         
  -3  10  16        872.71        881.93        45.30 o                         
  -2  10  16          8.91         17.56        29.58 o                         
  -1  10  16        376.48        402.14        31.43 o                         
   0  10  16          5.48         13.87        17.56 o                         
   1  10  16        255.53        283.81        25.88 o                         
   2  10  16         15.29        -23.11        23.11 o                         
   3  10  16         20.50         19.41        19.41 o                         
   4  10  16          1.96        -19.41        19.41 o                         
   5  10  16         16.99          5.55        21.26 o                         
   6  10  16         48.15         25.88        19.41 o                         
  -6  11  16        880.62        878.24        49.92 o                         
  -5  11  16         15.77         62.86        28.66 o                         
  -4  11  16        212.02        239.43        29.58 o                         
  -3  11  16        349.78        376.25        32.36 o                         
  -2  11  16         94.18         98.92        28.66 o                         
  -1  11  16       1509.60       1399.63        60.09 o                         
   0  11  16       1191.12       1367.27        61.01 o                         
   1  11  16        274.37        245.91        24.96 o                         
   2  11  16       1961.92       1678.82        66.56 o                         
   3  11  16         58.69         44.37        26.81 o                         
   4  11  16        394.97        212.63        28.66 o                         
  -5  12  16         24.18         23.11        25.88 o                         
  -4  12  16        890.49        688.72        41.60 o                         
  -3  12  16        929.76        872.69        39.75 o                         
  -2  12  16         87.05         72.11        21.26 o                         
  -1  12  16        664.26        634.18        36.98 o                         
   0  12  16         53.20         68.41        20.34 o                         
   1  12  16          5.12         -1.85        16.64 o                         
 -12   1  17        104.82         89.67        41.60 o                         
 -11   1  17        912.70        966.06        41.60 o                         
 -10   1  17        401.36        383.65        31.43 o                         
  -9   1  17        267.48        297.68        35.13 o                         
  -8   1  17       4316.99       4356.98       116.48 o                         
  -7   1  17       2679.10       2696.65        74.88 o                         
  -6   1  17        230.68        184.89        20.34 o                         
  -5   1  17       1622.18       1626.12        45.30 o                         
  -4   1  17         39.87         77.65        15.72 o                         
  -3   1  17         88.89         80.43        12.94 o                         
  -2   1  17       1248.96       1205.49        34.20 o                         
  -1   1  17        121.62        171.02        15.72 o                         
   0   1  17       2766.81       2937.01        65.64 o                         
   1   1  17       4134.91       4039.89       103.54 o                         
   2   1  17        207.11        212.63        15.72 o                         
   3   1  17       3709.04       3806.92       110.01 o                         
   4   1  17       1498.84       1619.65        50.85 o                         
   5   1  17         19.07         43.45        18.49 o                         
   6   1  17          7.94        -13.87        19.41 o                         
   7   1  17          3.51          0.92        19.41 o                         
   8   1  17        194.42        216.32        24.04 o                         
   9   1  17       1278.82       1534.60        54.54 o                         
 -11   2  17        652.04        547.28        31.43 o                         
 -10   2  17        179.02        144.22        20.34 o                         
  -9   2  17        237.71        216.32        17.56 o                         
  -8   2  17         45.45         33.28        21.26 o                         
  -7   2  17        475.57        490.89        24.04 o                         
  -6   2  17         25.56         46.22        16.64 o                         
  -5   2  17       2919.18       3210.65        81.35 o                         
  -4   2  17       1613.26       1748.15        47.15 o                         
  -3   2  17       7214.41       7623.09       181.19 o                         
  -2   2  17       4021.37       4363.45       103.54 o                         
  -1   2  17        900.73        983.62        31.43 o                         
   0   2  17       4518.95       4872.82       100.77 o                         
   1   2  17        352.98        354.99        18.49 o                         
   2   2  17         58.99         36.05        13.87 o                         
   3   2  17       2672.86       2832.54        76.73 o                         
   4   2  17       3101.49       3278.13        95.22 o                         
   5   2  17        244.91        307.84        19.41 o                         
   6   2  17       3527.39       4192.42       116.48 o                         
   7   2  17         13.81         42.53        16.64 o                         
   8   2  17        669.42        747.89        36.98 o                         
   9   2  17         22.06         32.36        20.34 o                         
 -11   3  17         18.54          8.32        31.43 o                         
 -10   3  17          5.99        -17.56        31.43 o                         
  -9   3  17         12.35         -5.55        22.19 o                         
  -8   3  17        423.78        414.16        24.04 o                         
  -7   3  17        406.30        384.57        24.96 o                         
  -6   3  17        677.15        668.38        24.96 o                         
  -5   3  17         67.49         47.15        12.02 o                         
  -4   3  17       1621.71       1660.33        46.22 o                         
  -3   3  17       1958.25       1940.44        52.69 o                         
  -2   3  17        235.26        225.57        14.79 o                         
  -1   3  17        703.27        759.91        26.81 o                         
   0   3  17        375.46        441.89        22.19 o                         
   1   3  17        377.06        405.84        16.64 o                         
   2   3  17        446.09        478.87        24.04 o                         
   3   3  17        103.98         97.07        21.26 o                         
   4   3  17         77.60         84.13        19.41 o                         
   5   3  17        865.58        991.94        38.83 o                         
   6   3  17          0.09        -18.49        18.49 o                         
   7   3  17         49.54         51.77        20.34 o                         
   8   3  17         55.93         82.28        17.56 o                         
   9   3  17          2.19          3.70        17.56 o                         
 -10   4  17       1175.33       1232.30        71.18 o                         
  -9   4  17        898.37        913.37        55.47 o                         
  -8   4  17         25.07         22.19        22.19 o                         
  -7   4  17        177.02        177.50        18.49 o                         
  -6   4  17       1737.21       1734.29        48.07 o                         
  -5   4  17       1255.48       1318.28        32.36 o                         
  -4   4  17        307.67        314.32        16.64 o                         
  -3   4  17        286.35        316.17        23.11 o                         
  -2   4  17       8710.69       9541.34       220.95 o                         
  -1   4  17       1612.43       1828.58        49.00 o                         
   0   4  17          1.82        -12.94        12.94 o                         
   1   4  17       1532.58       1627.05        39.75 o                         
   2   4  17       2764.73       2959.19        68.41 o                         
   3   4  17       1156.19       1221.21        39.75 o                         
   4   4  17        125.05        157.16        16.64 o                         
   5   4  17        500.46        573.16        26.81 o                         
   6   4  17        854.97       1000.26        36.05 o                         
   7   4  17        290.37        325.41        24.04 o                         
   8   4  17          6.24         33.28        20.34 o                         
   9   4  17        140.70        134.05        33.28 o                         
 -10   5  17        526.93        449.29        36.05 o                         
  -9   5  17        851.84        945.72        54.54 o                         
  -8   5  17       2244.74       2263.08        86.90 o                         
  -7   5  17        257.34        261.62        35.13 o                         
  -6   5  17       1906.73       1919.18        55.47 o                         
  -5   5  17       1022.78       1162.05        60.09 o                         
  -4   5  17       1015.92       1048.34        33.28 o                         
  -3   5  17        155.59        182.12        12.02 o                         
  -2   5  17       3190.48       3507.40        85.05 o                         
  -1   5  17        115.82        113.71        16.64 o                         
   0   5  17       2923.09       3365.03        92.45 o                         
   1   5  17       1011.37       1012.28        27.73 o                         
   2   5  17        863.56        890.25        28.66 o                         
   3   5  17       2035.32       2077.26        54.54 o                         
   4   5  17         88.22         72.11        20.34 o                         
   5   5  17        113.25        118.33        18.49 o                         
   6   5  17          5.56         27.73        17.56 o                         
   7   5  17         11.45        -14.79        18.49 o                         
   8   5  17        178.17        143.29        22.19 o                         
   9   5  17        359.67        328.18        39.75 o                         
 -10   6  17        427.86        347.60        34.20 o                         
  -9   6  17       1695.38       1889.59        84.13 o                         
  -8   6  17        120.78         97.07        36.05 o                         
  -7   6  17       1078.90       1125.07        57.32 o                         
  -6   6  17         43.98         33.28        20.34 o                         
  -5   6  17        738.15        759.91        47.15 o                         
  -4   6  17         42.39        -11.09        33.28 o                         
  -3   6  17        427.48        468.70        38.83 o                         
  -2   6  17         70.58         36.98        28.66 o                         
  -1   6  17       3670.13       3873.48       100.77 o                         
   0   6  17        500.36        479.79        20.34 o                         
   1   6  17       1962.58       2200.21        51.77 o                         
   2   6  17       2094.07       2207.61        52.69 o                         
   3   6  17         44.39         36.05        15.72 o                         
   4   6  17        161.68        141.44        15.72 o                         
   5   6  17         29.18         -8.32        19.41 o                         
   6   6  17         52.45         41.60        17.56 o                         
   7   6  17         74.33         54.54        20.34 o                         
   8   6  17        318.37        293.98        22.19 o                         
  -9   7  17        159.46        122.03        33.28 o                         
  -8   7  17         77.15         36.98        44.37 o                         
  -7   7  17        677.71        729.40        47.15 o                         
  -6   7  17        363.28        352.22        25.88 o                         
  -5   7  17         80.47        330.03        85.05 o                         
  -4   7  17       2377.49       2595.88       109.09 o                         
  -3   7  17       1287.61       1338.62        59.17 o                         
  -2   7  17        301.47        286.58        25.88 o                         
  -1   7  17       1068.66       1055.73        44.37 o                         
   0   7  17         71.36        102.61        27.73 o                         
   1   7  17         61.93         45.30        16.64 o                         
   2   7  17        127.28        121.10        18.49 o                         
   3   7  17         38.83         10.17        17.56 o                         
   4   7  17        111.47         73.03        15.72 o                         
   5   7  17        563.67        478.87        24.04 o                         
   6   7  17        251.34        215.40        18.49 o                         
   7   7  17        631.55        574.09        27.73 o                         
   8   7  17        261.67        220.02        39.75 o                         
  -8   8  17         67.69         41.60        21.26 o                         
  -7   8  17          8.46         17.56        20.34 o                         
  -6   8  17         66.67         27.73        33.28 o                         
  -5   8  17        774.10        793.19        47.15 o                         
  -4   8  17          4.40        -32.36        32.36 o                         
  -3   8  17        701.60        775.62        44.37 o                         
  -2   8  17        884.14        915.21        39.75 o                         
  -1   8  17          1.97        -14.79        28.66 o                         
   0   8  17         29.30        -12.94        26.81 o                         
   1   8  17          3.43         11.09        18.49 o                         
   2   8  17        142.78        100.77        18.49 o                         
   3   8  17        240.68        226.49        22.19 o                         
   4   8  17        138.36         77.65        24.96 o                         
   5   8  17        110.82         86.90        24.04 o                         
   6   8  17        198.80        211.70        19.41 o                         
   7   8  17         13.45         -4.62        20.34 o                         
  -6   9  17        234.72        269.02        46.22 o                         
  -5   9  17        285.57        319.86        36.05 o                         
  -4   9  17       2843.90       2924.99       111.86 o                         
  -3   9  17       1815.00       1999.60        76.73 o                         
  -2   9  17        360.31        472.40        35.13 o                         
  -1   9  17        958.37        992.87        45.30 o                         
   0   9  17        234.62        261.62        29.58 o                         
   1   9  17        616.19        697.04        39.75 o                         
   2   9  17         24.99         17.56        25.88 o                         
   3   9  17         17.98         31.43        30.51 o                         
   4   9  17        256.21        229.27        32.36 o                         
   5   9  17        314.90        244.98        29.58 o                         
   6   9  17          3.67        -12.94        19.41 o                         
  -7  10  17       1956.11       1872.95        85.05 o                         
  -6  10  17       1386.57       1379.29        62.86 o                         
  -5  10  17        112.28         98.92        24.04 o                         
  -4  10  17        200.31        221.87        31.43 o                         
  -3  10  17         28.65         -5.55        27.73 o                         
  -2  10  17        329.15        415.08        34.20 o                         
  -1  10  17       2120.53       2131.80        83.20 o                         
   0  10  17        331.35        468.70        35.13 o                         
   1  10  17        747.68        847.73        44.37 o                         
   2  10  17        891.20        892.10        43.45 o                         
   3  10  17          0.06         24.96        26.81 o                         
   4  10  17       1013.74        847.73        54.54 o                         
   5  10  17        276.24        183.97        24.04 o                         
  -5  11  17        106.58         63.79        18.49 o                         
  -4  11  17        314.57        306.92        32.36 o                         
  -3  11  17          8.80         -7.40        15.72 o                         
  -2  11  17         51.52         47.15        24.96 o                         
  -1  11  17         49.84         55.47        30.51 o                         
   0  11  17         14.05         24.96        24.96 o                         
   1  11  17         42.17         35.13        16.64 o                         
   2  11  17          1.49        -23.11        23.11 o                         
   3  11  17         20.91         -7.40        24.04 o                         
   4  11  17         44.17         23.11        26.81 o                         
  -4  12  17         95.15         44.37        25.88 o                         
  -3  12  17         80.66         21.26        16.64 o                         
  -2  12  17        116.60        127.58        17.56 o                         
  -1  12  17        243.88        223.72        26.81 o                         
   0  12  17         24.42         11.09        22.19 o                         
   1  12  17        334.13        229.27        24.04 o                         
 -11   0  18       2025.26       2195.59       106.31 o                         
  -9   0  18       1731.55       1727.81        77.65 o                         
  -8   0  18       5716.69       6115.30       225.57 o                         
  -7   0  18         27.31         73.96        26.81 o                         
  -6   0  18         63.41         86.90        28.66 o                         
  -5   0  18         30.90         -0.92        24.96 o                         
  -4   0  18         64.30         86.90        23.11 o                         
  -3   0  18         89.13         68.41        24.04 o                         
  -2   0  18        768.19        778.39        36.05 o                         
  -1   0  18        175.77        125.73        21.26 o                         
   0   0  18       5225.52       5528.27       193.21 o                         
   1   0  18       2733.45       2702.19        96.14 o                         
   2   0  18       4429.31       4501.19       174.72 o                         
   3   0  18       4286.81       4011.23       190.44 o                         
   4   0  18        196.63        241.28        21.26 o                         
   5   0  18        136.57        182.12        28.66 o                         
   6   0  18        152.11        170.10        25.88 o                         
   7   0  18          1.61          8.32        20.34 o                         
   8   0  18        244.56        253.30        35.13 o                         
   9   0  18        377.21        429.87        43.45 o                         
 -12   1  18        109.48         85.97        34.20 o                         
 -11   1  18        893.61        855.12        39.75 o                         
  -9   1  18         15.40        -12.94        16.64 o                         
  -8   1  18          3.66          2.77        16.64 o                         
  -7   1  18        889.04        849.58        32.36 o                         
  -6   1  18          8.23         31.43        14.79 o                         
  -5   1  18         88.25         54.54        14.79 o                         
  -4   1  18        353.81        429.87        21.26 o                         
  -3   1  18       4528.24       4993.00       119.26 o                         
  -2   1  18       1402.19       1520.74        43.45 o                         
  -1   1  18       1736.84       1702.85        46.22 o                         
   0   1  18        634.30        708.14        28.66 o                         
   1   1  18          9.34        -15.72        15.72 o                         
   2   1  18          5.15         26.81        22.19 o                         
   3   1  18        871.02        869.92        38.83 o                         
   4   1  18        439.31        436.34        25.88 o                         
   5   1  18        169.28        200.61        17.56 o                         
   6   1  18        700.04        888.41        34.20 o                         
   7   1  18         14.14         24.04        19.41 o                         
   8   1  18        233.33        286.58        24.04 o                         
   9   1  18         34.27         31.43        30.51 o                         
 -11   2  18        154.92        140.52        33.28 o                         
 -10   2  18         24.96          3.70        26.81 o                         
  -9   2  18        185.45        160.86        20.34 o                         
  -8   2  18        178.37        169.18        20.34 o                         
  -7   2  18        260.11        261.62        25.88 o                         
  -6   2  18         71.61         85.97        20.34 o                         
  -5   2  18         86.66         95.22        16.64 o                         
  -4   2  18        461.04        512.15        21.26 o                         
  -3   2  18        154.27        129.42        15.72 o                         
  -2   2  18         11.93          0.00        13.87 o                         
  -1   2  18        156.43        191.36        14.79 o                         
   0   2  18        450.55        418.78        17.56 o                         
   1   2  18        236.77        259.77        19.41 o                         
   2   2  18        355.04        412.31        24.04 o                         
   3   2  18        433.49        429.87        22.19 o                         
   4   2  18        322.80        401.22        22.19 o                         
   5   2  18          7.39          3.70        14.79 o                         
   6   2  18         42.37        -15.72        19.41 o                         
   7   2  18        248.55        324.49        24.96 o                         
   8   2  18        153.62        183.97        24.04 o                         
   9   2  18         32.60          3.70        28.66 o                         
 -11   3  18       1085.86        903.20        53.62 o                         
 -10   3  18         89.38         65.64        23.11 o                         
  -9   3  18        297.21        259.77        21.26 o                         
  -8   3  18         42.10         34.20        18.49 o                         
  -7   3  18          9.60         12.02        14.79 o                         
  -6   3  18       1449.90       1517.04        43.45 o                         
  -5   3  18       2181.57       2227.95        61.94 o                         
  -4   3  18        248.66        252.38        19.41 o                         
  -3   3  18       4763.29       4989.31       123.88 o                         
  -2   3  18        575.65        624.01        23.11 o                         
  -1   3  18        441.30        462.23        20.34 o                         
   0   3  18       1347.61       1370.97        38.83 o                         
   1   3  18          8.16         14.79        10.17 o                         
   2   3  18        148.16        144.22        18.49 o                         
   3   3  18        885.25        996.57        37.90 o                         
   4   3  18         16.02          9.24        16.64 o                         
   5   3  18       1173.18       1340.47        47.15 o                         
   6   3  18        956.45       1143.56        41.60 o                         
   7   3  18        166.16        186.74        22.19 o                         
   8   3  18        569.22        719.23        34.20 o                         
   9   3  18       1225.08       1382.99        83.20 o                         
 -10   4  18        575.93        568.54        44.37 o                         
  -9   4  18        645.35        593.50        46.22 o                         
  -8   4  18       1225.20       1169.44        51.77 o                         
  -7   4  18        125.76         40.68        30.51 o                         
  -6   4  18       3900.30       3891.97        97.07 o                         
  -5   4  18        471.86        428.95        18.49 o                         
  -4   4  18        883.13        941.10        30.51 o                         
  -3   4  18         23.83         11.09        12.02 o                         
  -2   4  18       4365.56       4956.02       121.10 o                         
  -1   4  18        129.62        114.63        14.79 o                         
   0   4  18       5337.12       5466.33       134.97 o                         
   1   4  18       3419.87       3845.75        84.13 o                         
   2   4  18        695.71        754.36        24.96 o                         
   3   4  18        715.50        756.21        32.36 o                         
   4   4  18        391.90        464.08        26.81 o                         
   5   4  18        531.40        629.56        29.58 o                         
   6   4  18        261.28        291.20        22.19 o                         
   7   4  18        478.38        527.87        28.66 o                         
   8   4  18        124.70        127.58        20.34 o                         
 -10   5  18        345.66        231.11        36.98 o                         
  -9   5  18        307.23        259.77        28.66 o                         
  -8   5  18         18.67          4.62        22.19 o                         
  -7   5  18       1158.98       1125.07        56.39 o                         
  -6   5  18         14.08        -27.73        27.73 o                         
  -5   5  18         68.51        100.77        34.20 o                         
  -4   5  18       1220.22       1234.15        36.98 o                         
  -3   5  18        374.44        428.95        18.49 o                         
  -2   5  18          2.91         -9.24        12.94 o                         
  -1   5  18        649.17        735.87        28.66 o                         
   0   5  18         79.15         13.87        17.56 o                         
   1   5  18       2803.40       3157.95        86.90 o                         
   2   5  18       1883.39       2078.18        49.00 o                         
   3   5  18         25.91         10.17        12.94 o                         
   4   5  18        732.72        765.45        36.05 o                         
   5   5  18        188.97        205.23        22.19 o                         
   6   5  18          7.50         -5.55        18.49 o                         
   7   5  18        209.66        217.25        20.34 o                         
   8   5  18          3.60        -20.34        20.34 o                         
  -9   6  18        466.62        413.23        41.60 o                         
  -8   6  18       1456.17       1411.65        58.24 o                         
  -7   6  18        156.69        141.44        33.28 o                         
  -6   6  18        461.98        482.57        33.28 o                         
  -5   6  18        908.24        988.25        54.54 o                         
  -4   6  18        375.20        379.95        28.66 o                         
  -3   6  18          0.44        -21.26        21.26 o                         
  -2   6  18        336.77        342.05        33.28 o                         
  -1   6  18        140.64        121.10        28.66 o                         
   0   6  18       1821.30       2061.54        84.13 o                         
   1   6  18         16.37        -12.02        12.02 o                         
   2   6  18        596.63        611.99        25.88 o                         
   3   6  18        886.92        899.50        31.43 o                         
   4   6  18        232.87        230.19        21.26 o                         
   5   6  18         34.74         27.73        18.49 o                         
   6   6  18         95.72         76.73        15.72 o                         
   7   6  18        540.62        581.48        28.66 o                         
   8   6  18        179.14        549.13        91.52 o                         
  -9   7  18        709.85        613.84        49.00 o                         
  -8   7  18        154.41        160.86        36.05 o                         
  -7   7  18        636.42        678.55        44.37 o                         
  -6   7  18          6.66         29.58        23.11 o                         
  -5   7  18        861.64        859.75        50.85 o                         
  -4   7  18          0.52         88.75        81.35 o                         
  -3   7  18       2942.80       3206.95       116.48 o                         
  -2   7  18        710.09        818.15        46.22 o                         
  -1   7  18       1405.57       1317.35        52.69 o                         
   0   7  18        475.04        529.72        32.36 o                         
   1   7  18       1115.07       1242.47        56.39 o                         
   2   7  18        221.51        248.68        29.58 o                         
   3   7  18       2091.90       1941.36        77.65 o                         
   4   7  18        795.61        728.47        47.15 o                         
   5   7  18        156.05        124.80        32.36 o                         
   6   7  18        411.38        375.33        24.04 o                         
   7   7  18          9.87        -17.56        17.56 o                         
  -8   8  18         11.49         22.19        31.43 o                         
  -7   8  18        264.55        287.51        36.05 o                         
  -6   8  18        411.27        457.61        41.60 o                         
  -5   8  18        753.06        860.67        49.92 o                         
  -4   8  18       5573.29       5923.93       205.23 o                         
  -3   8  18        604.97        655.44        39.75 o                         
  -2   8  18       1670.19       1896.07        84.13 o                         
  -1   8  18       1669.88       1909.93        76.73 o                         
   0   8  18         30.44          3.70        24.96 o                         
   1   8  18        164.12        208.93        29.58 o                         
   2   8  18          9.00         -6.47        25.88 o                         
   3   8  18        322.94        351.29        32.36 o                         
   4   8  18        863.94        828.32        55.47 o                         
   5   8  18        133.95        106.31        29.58 o                         
   6   8  18        521.25        463.15        29.58 o                         
  -7   9  18       1401.84       1394.08        65.64 o                         
  -6   9  18        272.84        236.66        33.28 o                         
  -5   9  18          1.78         -2.77        31.43 o                         
  -4   9  18         19.13        -27.73        31.43 o                         
  -3   9  18        157.80        165.48        32.36 o                         
  -2   9  18        661.38        800.58        45.30 o                         
  -1   9  18        541.48        589.80        36.98 o                         
   0   9  18         47.73         42.53        26.81 o                         
   1   9  18       1404.82       1479.13        66.56 o                         
   2   9  18        429.84        457.61        33.28 o                         
   3   9  18         75.05         83.20        27.73 o                         
   4   9  18        317.78        221.87        25.88 o                         
   5   9  18        522.83        396.59        36.05 o                         
   6   9  18        157.41        100.77        24.96 o                         
  -6  10  18        426.87        390.12        36.98 o                         
  -5  10  18         59.56         33.28        28.66 o                         
  -4  10  18        214.55        196.91        32.36 o                         
  -3  10  18        230.26        285.66        31.43 o                         
  -2  10  18          4.93         28.66        25.88 o                         
  -1  10  18        275.70        234.81        23.11 o                         
   0  10  18          2.73         20.34        24.96 o                         
   1  10  18         38.03         -2.77        25.88 o                         
   2  10  18         16.26         -9.24        25.88 o                         
   3  10  18         10.26         -3.70        24.04 o                         
   4  10  18        195.09         65.64        27.73 o                         
   5  10  18         29.15         30.51        35.13 o                         
  -5  11  18        156.68         92.45        27.73 o                         
  -4  11  18        272.20        205.23        27.73 o                         
  -3  11  18         27.34         33.28        24.04 o                         
  -2  11  18        191.38        188.59        26.81 o                         
  -1  11  18       1351.66       1377.44        61.94 o                         
   0  11  18         29.06         87.82        26.81 o                         
   1  11  18       2257.87       2264.00        85.05 o                         
   2  11  18       1444.18       1156.50        53.62 o                         
   3  11  18         18.83         16.64        24.96 o                         
   4  11  18        529.23        392.90        34.20 o                         
  -3  12  18        473.36        358.69        24.96 o                         
  -2  12  18        177.29        133.12        21.26 o                         
  -1  12  18        253.13        248.68        24.04 o                         
   0  12  18         32.94         57.32        26.81 o                         
   1  12  18          2.39        -13.87        13.87 o                         
 -11   1  19        284.27        232.04        25.88 o                         
 -10   1  19          0.92        -14.79        21.26 o                         
  -9   1  19       2514.75       2417.46        69.33 o                         
  -8   1  19       2153.20       2155.84        64.71 o                         
  -7   1  19        157.06        179.35        18.49 o                         
  -6   1  19       3072.47       3223.59        88.75 o                         
  -5   1  19        233.16        208.93        19.41 o                         
  -4   1  19        183.66        186.74        16.64 o                         
  -3   1  19          8.14        -10.17        18.49 o                         
  -2   1  19        118.81        135.90        13.87 o                         
  -1   1  19        935.80       1030.77        32.36 o                         
   0   1  19       1964.30       2068.94        60.09 o                         
   1   1  19         30.85         55.47        16.64 o                         
   2   1  19       2611.41       2568.15        73.96 o                         
   3   1  19       1759.11       1756.47        59.17 o                         
   4   1  19         12.90         12.94        18.49 o                         
   5   1  19         20.24        -10.17        17.56 o                         
   6   1  19          0.16        -13.87        13.87 o                         
   7   1  19        191.34        220.95        20.34 o                         
   8   1  19        274.50        305.07        22.19 o                         
 -11   2  19       1037.67       1001.19        61.01 o                         
 -10   2  19         77.77         85.05        20.34 o                         
  -9   2  19        352.41        277.34        19.41 o                         
  -8   2  19         47.38         46.22        18.49 o                         
  -7   2  19          9.22         47.15        20.34 o                         
  -6   2  19       2197.50       2116.09        55.47 o                         
  -5   2  19       1060.80       1133.39        37.90 o                         
  -4   2  19       2372.10       2390.65        62.86 o                         
  -3   2  19       6922.74       7293.06       169.18 o                         
  -2   2  19       1217.97       1296.09        36.05 o                         
  -1   2  19       3597.92       3999.21        99.84 o                         
   0   2  19       1486.05       1618.73        48.07 o                         
   1   2  19        411.76        460.38        26.81 o                         
   2   2  19        507.40        468.70        23.11 o                         
   3   2  19        814.87        840.33        35.13 o                         
   4   2  19         13.97         22.19        24.04 o                         
   5   2  19       2600.25       2914.82        80.43 o                         
   6   2  19       1168.27       1445.85        49.00 o                         
   7   2  19        570.30        632.33        31.43 o                         
   8   2  19       1468.32       1935.82        64.71 o                         
 -10   3  19        316.63        231.11        29.58 o                         
  -9   3  19          7.23        -29.58        29.58 o                         
  -8   3  19         28.10         24.96        15.72 o                         
  -7   3  19        140.47         82.28        15.72 o                         
  -6   3  19        881.02        872.69        30.51 o                         
  -5   3  19        544.25        549.13        25.88 o                         
  -4   3  19         69.60         70.26        14.79 o                         
  -3   3  19          3.86        -13.87        13.87 o                         
  -2   3  19        257.20        230.19        17.56 o                         
  -1   3  19        288.86        299.52        17.56 o                         
   0   3  19        518.11        526.02        25.88 o                         
   1   3  19        397.68        363.31        23.11 o                         
   2   3  19          7.92         -8.32        17.56 o                         
   3   3  19          2.90          3.70        17.56 o                         
   4   3  19        177.73        197.83        21.26 o                         
   5   3  19         58.19         20.34        19.41 o                         
   6   3  19        154.72        141.44        16.64 o                         
   7   3  19        117.90        183.97        25.88 o                         
   8   3  19          0.43        -21.26        21.26 o                         
 -10   4  19        398.48        316.17        36.05 o                         
  -9   4  19          0.05         -7.40        32.36 o                         
  -8   4  19        450.56        465.93        34.20 o                         
  -7   4  19        467.22        477.02        39.75 o                         
  -6   4  19       1123.95       1144.48        37.90 o                         
  -5   4  19        476.16        458.53        22.19 o                         
  -4   4  19         53.18         74.88        13.87 o                         
  -3   4  19        618.96        716.46        24.96 o                         
  -2   4  19       1544.13       1646.46        45.30 o                         
  -1   4  19         43.62         62.86        16.64 o                         
   0   4  19       1250.42       1237.85        41.60 o                         
   1   4  19         68.74         43.45        18.49 o                         
   2   4  19        208.26        180.27        18.49 o                         
   3   4  19          4.78        -11.09        16.64 o                         
   4   4  19        420.63        483.49        25.88 o                         
   5   4  19        917.68        929.08        36.05 o                         
   6   4  19         95.49        144.22        20.34 o                         
   7   4  19        277.08        298.60        24.96 o                         
   8   4  19         83.77         77.65        28.66 o                         
  -9   5  19        873.52        775.62        43.45 o                         
  -8   5  19       1420.58       1444.93        62.86 o                         
  -7   5  19        557.28        590.73        43.45 o                         
  -6   5  19       2817.35       2753.96        98.92 o                         
  -5   5  19        891.87       1029.85        59.17 o                         
  -4   5  19        657.56        676.70        36.98 o                         
  -3   5  19          1.19        -12.94        12.94 o                         
  -2   5  19       1343.64       1480.06        40.68 o                         
  -1   5  19        420.61        437.27        22.19 o                         
   0   5  19       3826.11       4334.79       114.63 o                         
   1   5  19       1022.23       1086.24        34.20 o                         
   2   5  19       1284.83       1389.46        44.37 o                         
   3   5  19        851.29       1039.09        47.15 o                         
   4   5  19        539.01        550.98        30.51 o                         
   5   5  19        253.96        274.56        23.11 o                         
   6   5  19         63.53         55.47        18.49 o                         
   7   5  19         56.86         41.60        18.49 o                         
   8   5  19        235.47        223.72        36.05 o                         
  -9   6  19        998.85        970.68        55.47 o                         
  -8   6  19        257.24        200.61        41.60 o                         
  -7   6  19       1639.56       1514.26        62.86 o                         
  -6   6  19         18.36         39.75        32.36 o                         
  -5   6  19        328.69        343.90        32.36 o                         
  -4   6  19        219.00        250.53        34.20 o                         
  -3   6  19        394.18        463.15        36.98 o                         
  -2   6  19        833.29        866.22        41.60 o                         
  -1   6  19       1423.11       1475.44        61.01 o                         
   0   6  19          6.22        -15.72        25.88 o                         
   1   6  19       2765.77       3012.81        81.35 o                         
   2   6  19        755.22        820.92        32.36 o                         
   3   6  19       1259.09       1383.92        45.30 o                         
   4   6  19        524.52        502.91        28.66 o                         
   5   6  19         10.14         10.17        16.64 o                         
   6   6  19         13.80         13.87        18.49 o                         
   7   6  19         15.39         23.11        17.56 o                         
   8   6  19          3.05          8.32        33.28 o                         
  -8   7  19        419.92        383.65        29.58 o                         
  -7   7  19        394.38        308.77        29.58 o                         
  -6   7  19          4.02         -1.85        32.36 o                         
  -5   7  19       2233.58       2232.57        91.52 o                         
  -4   7  19       1736.83       1947.84        80.43 o                         
  -3   7  19          2.28        -30.51        30.51 o                         
  -2   7  19       2477.65       2827.00       108.16 o                         
  -1   7  19       1927.62       2086.50        85.97 o                         
   0   7  19         81.44         52.69        20.34 o                         
   1   7  19          4.72         12.94        31.43 o                         
   2   7  19         35.86         26.81        51.77 o                         
   3   7  19       1107.65       1088.09        55.47 o                         
   4   7  19       1869.19       1778.66        82.28 o                         
   5   7  19        427.10        320.79        35.13 o                         
   6   7  19        168.04        141.44        27.73 o                         
  -7   8  19         41.94         -9.24        29.58 o                         
  -6   8  19          2.30         -4.62        20.34 o                         
  -5   8  19        115.96        143.29        25.88 o                         
  -4   8  19         52.70        -23.11        32.36 o                         
  -3   8  19        735.66        801.51        43.45 o                         
  -2   8  19        368.35        371.63        34.20 o                         
  -1   8  19         43.02         45.30        40.68 o                         
   0   8  19        147.09        150.69        28.66 o                         
   1   8  19          3.42        -27.73        27.73 o                         
   2   8  19        200.18        265.32        36.98 o                         
   3   8  19        197.96        151.61        23.11 o                         
   4   8  19         87.88         28.66        32.36 o                         
   5   8  19        160.02        151.61        32.36 o                         
   6   8  19        295.31        213.55        28.66 o                         
  -6   9  19        159.34        149.76        33.28 o                         
  -5   9  19       1020.79       1132.46        58.24 o                         
  -4   9  19       1297.84       1277.60        61.01 o                         
  -3   9  19         36.78         56.39        33.28 o                         
  -2   9  19       1230.86       1474.51        62.86 o                         
  -1   9  19        465.24        598.12        48.07 o                         
   0   9  19        125.75         91.52        27.73 o                         
   1   9  19         29.86         -4.62        20.34 o                         
   2   9  19        573.02        577.79        36.98 o                         
   3   9  19          3.03         33.28        27.73 o                         
   4   9  19        952.05        682.25        49.92 o                         
   5   9  19        120.24         73.03        26.81 o                         
  -5  10  19        329.47        289.36        33.28 o                         
  -4  10  19         27.82        -26.81        28.66 o                         
  -3  10  19         28.77         12.02        27.73 o                         
  -2  10  19        388.45        436.34        34.20 o                         
  -1  10  19        923.32        998.42        47.15 o                         
   0  10  19        390.61        476.10        35.13 o                         
   1  10  19       2773.70       2693.87        99.84 o                         
   2  10  19        582.26        531.56        36.98 o                         
   3  10  19        441.18        397.52        33.28 o                         
   4  10  19        529.08        411.38        37.90 o                         
  -4  11  19        283.83        219.10        28.66 o                         
  -3  11  19          2.87        -22.19        22.19 o                         
  -2  11  19        245.48        255.15        28.66 o                         
  -1  11  19         35.81          7.40        24.96 o                         
   0  11  19          0.97        -13.87        24.96 o                         
   1  11  19         54.14         11.09        24.96 o                         
   2  11  19         55.69         29.58        24.04 o                         
   3  11  19          0.88         -1.85        33.28 o                         
  -1  12  19         94.39         82.28        21.26 o                         
 -11   0  20        388.51        391.97        37.90 o                         
 -10   0  20          0.81        -23.11        28.66 o                         
  -9   0  20       3006.78       2914.82       114.63 o                         
  -8   0  20       1162.10       1138.01        63.79 o                         
  -7   0  20       2223.87       2060.62        83.20 o                         
  -6   0  20       3183.64       3791.21       147.91 o                         
  -5   0  20        609.99        635.10        36.98 o                         
  -4   0  20        909.48        893.95        41.60 o                         
  -3   0  20        774.42        702.59        36.98 o                         
  -2   0  20          9.42         32.36        22.19 o                         
  -1   0  20       1555.72       1757.40        71.18 o                         
   0   0  20       1799.23       1952.46        80.43 o                         
   1   0  20       1184.34       1128.76        53.62 o                         
   2   0  20       7438.47       7830.17       294.90 o                         
   3   0  20       2619.97       2673.54       134.05 o                         
   4   0  20        473.03        463.15        30.51 o                         
   5   0  20        128.73        155.31        30.51 o                         
   6   0  20         74.21         34.20        25.88 o                         
   7   0  20         13.70         38.83        25.88 o                         
   8   0  20        417.56        479.79        41.60 o                         
 -11   1  20        724.16        707.21        33.28 o                         
 -10   1  20         86.63         85.97        24.96 o                         
  -9   1  20        200.76        154.38        20.34 o                         
  -8   1  20         36.03         47.15        19.41 o                         
  -7   1  20         31.21         38.83        20.34 o                         
  -6   1  20        943.35       1089.94        37.90 o                         
  -5   1  20       1140.02       1132.46        37.90 o                         
  -4   1  20        958.16        979.00        32.36 o                         
  -3   1  20       1884.06       2007.93        53.62 o                         
  -2   1  20         19.43         31.43        18.49 o                         
  -1   1  20        983.63        945.72        30.51 o                         
   0   1  20          9.00          5.55        15.72 o                         
   1   1  20        342.38        367.01        22.19 o                         
   2   1  20        106.35         59.17        21.26 o                         
   3   1  20        167.98        110.01        22.19 o                         
   4   1  20         11.81          9.24        16.64 o                         
   5   1  20        596.36        648.97        28.66 o                         
   6   1  20        247.45        270.87        23.11 o                         
   7   1  20        147.29        170.10        24.04 o                         
   8   1  20        136.84        190.44        22.19 o                         
 -10   2  20        265.91        200.61        22.19 o                         
  -9   2  20        304.12        321.71        26.81 o                         
  -8   2  20        274.57        290.28        21.26 o                         
  -7   2  20        116.73         85.97        15.72 o                         
  -6   2  20       1277.60       1315.51        49.00 o                         
  -5   2  20       1107.74       1104.73        36.05 o                         
  -4   2  20         51.45         -2.77        18.49 o                         
  -3   2  20        440.81        426.18        21.26 o                         
  -2   2  20        518.26        623.09        24.96 o                         
  -1   2  20        646.90        656.37        25.88 o                         
   0   2  20        564.08        534.34        20.34 o                         
   1   2  20         95.36        110.94        20.34 o                         
   2   2  20       1336.84       1348.79        48.07 o                         
   3   2  20         84.15         81.35        18.49 o                         
   4   2  20        124.03        127.58        15.72 o                         
   5   2  20       1152.26       1210.12        41.60 o                         
   6   2  20        458.07        553.75        28.66 o                         
   7   2  20        152.27        199.68        23.11 o                         
   8   2  20        122.43        110.01        34.20 o                         
 -10   3  20          3.00         30.51        23.11 o                         
  -9   3  20        782.97        758.98        48.07 o                         
  -8   3  20        192.05        168.25        18.49 o                         
  -7   3  20        383.61        353.14        20.34 o                         
  -6   3  20       2205.51       2140.12        57.32 o                         
  -5   3  20        617.32        664.69        25.88 o                         
  -4   3  20       3511.41       3860.54        97.07 o                         
  -3   3  20       3736.89       3964.08        97.07 o                         
  -2   3  20        210.21        210.78        18.49 o                         
  -1   3  20       2382.74       2582.94        67.49 o                         
   0   3  20         71.18         52.69        17.56 o                         
   1   3  20         23.59         12.02        15.72 o                         
   2   3  20        155.89        159.93        19.41 o                         
   3   3  20         11.03         26.81        18.49 o                         
   4   3  20        788.06        806.13        36.05 o                         
   5   3  20       2470.69       2748.42        81.35 o                         
   6   3  20         60.39         77.65        17.56 o                         
   7   3  20        374.34        498.28        27.73 o                         
   8   3  20        592.58        725.70        49.00 o                         
 -10   4  20          0.88         29.58        34.20 o                         
  -9   4  20        772.94        681.33        39.75 o                         
  -8   4  20        248.36        211.70        24.96 o                         
  -7   4  20       1354.64       1486.53        72.11 o                         
  -6   4  20       1796.11       1812.86        76.73 o                         
  -5   4  20        177.61        150.69        15.72 o                         
  -4   4  20        775.50        847.73        27.73 o                         
  -3   4  20        286.23        304.15        19.41 o                         
  -2   4  20       1743.47       1822.11        50.85 o                         
  -1   4  20        179.25        215.40        15.72 o                         
   0   4  20       1916.78       1940.44        58.24 o                         
   1   4  20         99.46        114.63        18.49 o                         
   2   4  20        570.62        636.95        27.73 o                         
   3   4  20         54.49         66.56        17.56 o                         
   4   4  20       1060.47       1101.96        43.45 o                         
   5   4  20        228.56        249.60        23.11 o                         
   6   4  20        290.36        330.03        24.96 o                         
   7   4  20        175.78        155.31        21.26 o                         
   8   4  20        266.61        253.30        33.28 o                         
  -9   5  20         14.03         -5.55        29.58 o                         
  -8   5  20        922.92        832.94        51.77 o                         
  -7   5  20        550.00        505.68        34.20 o                         
  -6   5  20          1.34        -16.64        31.43 o                         
  -5   5  20        586.39        582.41        34.20 o                         
  -4   5  20         22.26          5.55        39.75 o                         
  -3   5  20        222.26        186.74        32.36 o                         
  -2   5  20          8.35        -13.87        13.87 o                         
  -1   5  20          6.55        -13.87        13.87 o                         
   0   5  20        191.54        172.87        17.56 o                         
   1   5  20        763.37        814.45        30.51 o                         
   2   5  20          0.77        -19.41        19.41 o                         
   3   5  20        863.37        998.42        39.75 o                         
   4   5  20        586.12        649.89        32.36 o                         
   5   5  20          0.19         -6.47        14.79 o                         
   6   5  20         74.76         83.20        18.49 o                         
   7   5  20         28.37         13.87        18.49 o                         
   8   5  20        276.28        191.36        35.13 o                         
  -8   6  20        119.40        128.50        33.28 o                         
  -7   6  20         11.49        -32.36        32.36 o                         
  -6   6  20        818.80        889.33        52.69 o                         
  -5   6  20        286.92        216.32        36.98 o                         
  -4   6  20         10.72         11.09        31.43 o                         
  -3   6  20        608.50        646.20        36.98 o                         
  -2   6  20       2378.68       2508.06        95.22 o                         
  -1   6  20        704.07        817.22        40.68 o                         
   0   6  20         98.92         66.56        30.51 o
[truncated: 68,770 more chars]
